# Supplementary material for: The VQ motif-containing proteins in the diploid and octoploid strawberry
Source: Sci Rep. 2019 Mar 20;9:4942. doi: 10.1038/s41598-019-41210-4 (PMC6427031; doi:10.1038/s41598-019-41210-4)
Supplement: Supplementary file 2 — Supplemental tables [file 41598_2019_41210_MOESM2_ESM.xlsx]

## Sheet: S1
The VQ motif-containing proteins in the diploid and octoploid strawberry. José Garrido-Gala et al.
Supplemental Table S1. Primers used in this study
Gene	Forward primer	Reverse primer	Annealing (ºC)
VQ1	TCGTGACCTTGTCCAGAAGC	CCGAAACCGGAGAAGGAACA	62
VQ2	TGATTGATTCGAGGGAGGCG	GCAGTCACCTCCCATTTCCA	58
VQ3	AAATCAAGAAGCCACCGCCT	GCGTGGATGACTTTGGGAGA	62
VQ4	TCGGAACACCAACCCGAAAA	ACTCGTAAATGGGGGTGCAG	62
VQ5	GGTGGGGAATCGACAATGGA	TGAAGGAATCGGAGGAAGCG	58
VQ6	GGAGATTTTGTCCCCGAGCA	ACGGGTGCAAGTAAAACCCT	62
VQ7	TTCCCCAGTAGTACCAGCCA	TTGTTGGCGTTGGCGTTAAG	62
VQ8	GGTGCAGAAGATGACCGGAA	TACTGCGACGCATTGATCCT	58
VQ9	GTGACCCCATTGAACGACGA	CCGGAAACAATGGCAGAAGC	62
VQ10	GCAGCTTACTGGTTCCCCAT	GGGAGGCCTAACAAAGCCAT	62
VQ11	TAAACAGCAGCCTTCTCGCA	TGTGTGCGGCTGATTCGTTA	62
VQ12	GCCACCCGGTCATCATCTAC	GCCTACGTTGTTGTTGGTGC	58
VQ13	CACCGGAAAGAGCCTTCCTT	AACTCGTCCGGTAAACCGTC	62
VQ14	CGATTCATCCGCCGAAAACC	GCCCATAGGCGGAATGAGAG	62
VQ15	CTCCCACGACTGTTCTGACC	CCCGAAGATACTGTCGAGCC	62
VQ16	AGCCCTATGATGGTTCAAGCC	TTCATCAGCTCATCGCCGTT	62
VQ17	GACGGGAGTGAGGTTCAGTG	GGTCAAACAGAAACGCCGAC	62
VQ18	CGCCAGATCTCCACCCTACT	GGCACAAAGCTGTCAAGCAT	62
VQ19	ATACACAGTTGCAGGGTCCG	TCATGATTCCCGGTAAGGCG	62
VQ20	AGACTCACCGGAAAGCCATC	CCGCCTCCGTTACTTCTCAG	62
VQ21	CCTTCAAGCTCCACGAGAGG	CGTGCCAGAAACTCAAACGG	62
VQ22	GCTACCTCCTCATCACACCC	CCACAGCCCGGAAGAATCA	62
VQ23	CAAGACCCTTGTGCAAGACC	AGTACTCCTTTCAGGCTCCAC	62
VQ24	TACGGCGTCCTTTACAACCC	ATGATTGTACCCAGGTGGCG	62
VQ25	AGGTTCAGACTAGCGCCTCT	TCGGCTTCCTTGAGTTGCTT	62
FaACTIN	GGGCCAGAAAGATGCTTATGTCGG	GGGCAACACGAAGCTCATTGTAGAAG	65
FaEF1α	TGGATTTGAGGGTGACAACATGA	GTATACATCCTGAAGTGGTAGACGGAGG	65
FaGAPDH2	GGCTTCTATCTCAACCGGCTCGTCTT	CTTCCCACTGCTCCCTGATCTCTGATAC	65

## Sheet: S2
The VQ motif-containing proteins in the diploid and octoploid strawberry. José Garrido-Gala et al.
Supplemental Table S2. Concordances by BLASTN between VQ genes found in the F. vesca genomes v2.0.a2 and v4.0.a1
query id	subject id	% identity	align length	mismatch	gap opens	q. start	q. end	s. start	s. end	e-value	bit score
FvH4_6g07790.1	gene00230-v1.0-hybrid	100	248	0	0	1	248	1	248	0.0	500
FvH4_3g16620.1	gene02352-v2.0.a2-hybrid	100	109	0	0	1	109	1	109	5.58e-79	221
FvH4_3g09030.1	gene02378-v2.0.a2-hybrid	99.6	255	0	1	1	255	1	254	0.0	502
FvH4_4g27220.1	gene03724-v1.0-hybrid	100	244	0	0	1	244	1	244	0.0	507
FvH4_1g18020.1	gene05795-v1.0-hybrid	100	177	0	0	1	177	1	177	2.18e-130	354
FvH4_5g36700.1	gene11973-v1.0-hybrid	100	330	0	0	1	330	1	330	0.0	647
FvH4_1g25800.1	gene12350-v1.0-hybrid	100	186	0	0	1	186	1	186	8.64e-141	381
FvH4_7g03520.1	gene14221-v1.0-hybrid	100	132	0	0	1	132	1	132	2.04e-99	272
FvH4_6g29370.1	gene15994-v1.0-hybrid	100	195	0	0	1	195	1	195	1.13e-144	392
FvH4_1g21110.1	gene16338-v1.0-hybrid	100	460	0	0	1	460	1	460	0.0	919
FvH4_6g02470.1	gene16601-v1.0-hybrid	100	131	0	0	1	131	1	131	7.00e-102	278
FvH4_3g19800.1	gene17096-v2.0.a2-hybrid	100	261	0	0	1	261	1	261	0.0	516
FvH4_1g24040.1	gene17872-v1.0-hybrid	100	229	0	0	1	229	43	271	1.78e-166	451
FvH4_6g21030.1	gene18133-v1.0-hybrid	100	148	0	0	1	148	1	148	1.49e-113	309
FvH4_3g12720.1	gene19985-v1.0-hybrid	100	238	0	0	1	238	1	238	0.0	487
FvH4_6g25410.1	gene21583-v1.0-hybrid	100	130	0	0	1	130	20	149	1.07e-98	271
FvH4_5g37690.1	gene22130-v1.0-hybrid	100	426	0	0	1	426	1	426	0.0	854
FvH4_6g22390.1	gene22640-v1.0-hybrid	100	184	0	0	1	184	1	184	3.23e-140	380
FvH4_4g21960.1	gene22762-v1.0-hybrid	100	299	0	0	1	299	17	315	0.0	561
FvH4_6g39500.1	gene24219-v1.0-hybrid	100	241	0	0	7	247	1	241	4.49e-177	478
FvH4_5g11980.1	gene25153-v1.0-hybrid	100	229	0	0	1	229	1	229	5.03e-169	456
FvH4_5g34700.1	gene26510-v2.0.a2-hybrid	100	678	0	0	1	678	1	678	0.0	1387
FvH4_2g14340.1	gene32666-v1.0-hybrid	100	218	0	0	1	218	144	361	5.45e-161	441
no hit	gene28736-v1.0-hybrid
no hit	gene28758-v1.0-hybrid

## Sheet: S3
The VQ motif-containing proteins in the diploid and octoploid strawberry. José Garrido-Gala et al.
Supplemental Table S3. Motifs found by MEME in strawberry VQ proteins
Motif	Secuence	Width	E-value	Sites	Best possible match
1	PPTVVHTDPSNFRALVQKLTG	21	7.7e-185	25	PPKVYHTDCSNFRALVQKLTG
2	VDVEEYQVEPERSTSSVDVSTDASFDSSGLWNQEIFMNDQELNQLCYQMY	50	4.3e-18	2	VDVEEYQVEPERSTSSVDVSTDASFDSSGLWNQEIFMNDQELNQLCYQMY
3	LKINKDSHKIKKP	13	7.5e-18	9	LKINKDSHKIKKP
4	EEEKAIAEKGFYLH	14	9.8e-12	4	EEEKAIAEKGFYLH
5	TTNILEGSSPSTADQMVDMLPFQDLESWLLGTEPFEPFN	39	4.9e-07	2	TTNILEGSSPSTADQMVDMLPFQDLESWLLGTEPFEPFN
6	RQPVIIYT	8	0.0053	4	RHPVIIYT
7	GFKLHERR	8	0.036	4	GFKLYERR
8	KKRSRASRRT	10	1.2	5	KKRSRASRRT
9	HHHHQKPP	8	1.5	4	HHHHQKPP
10	HQQQQQQQH	9	1.7	8	HQQQQQQQH
11	AYMRYL	6	3.3	2	AYMRYL
12	DWSQYY	6	2.7	4	DWEQYY
13	RGEGTVESWIC	11	3.3	3	RGEGTVESWIC
14	PPELLPLFPLTSPR	14	5.3	4	EPELLPLFPLTSPR
15	DDHSDRWR	8	57	3	DDHDDRWR
16	MWNAEG	6	72	2	MWMAEG
17	RKELQLQGPRPA	12	150	3	RKELQLQGPRPA
18	KEWKEV	6	330	2	KEWKEV
19	KGIKVVYI	8	360	2	KGIKVVYI
20	DEEKQKNLDCLGPAAGQEEGQCRHY	25	430	2	DEEKVKIVDCLGPHAGQEEGYCRHY

## Sheet: S4
The VQ motif-containing proteins in the diploid and octoploid strawberry. José Garrido-Gala et al.
Supplemental Table S4. Reciprocal BLASTP between the FvVQ and the AtVQ protein sets
query	subject	% identity	align length	mismatch	gap opens	q. start	q. end	s. start	s. end	evalue	bit score
FvVQ1	AtVQ12	47.458	59	31	0	17	75	7	65	2.93e-14	57
FvVQ1	AtVQ29	44.231	52	28	1	23	73	29	80	2.17e-08	41.2
FvVQ1	AtVQ9	32.692	52	23	1	51	90	82	133	1.44e-05	34.3
FvVQ1	AtVQ9	55.556	9	4	0	87	95	65	73	6.7	16.9
FvVQ1	AtVQ11	66.667	18	6	0	53	70	19	36	0.000207	30.4
FvVQ1	AtVQ26	31.746	63	40	2	50	110	54	115	0.000433	29.6
FvVQ1	AtVQ25	52.174	23	11	0	51	73	42	64	0.000632	29.3
FvVQ1	AtVQ14	27.835	97	50	4	19	105	23	109	0.001	28.5
FvVQ1	AtVQ15	31.481	54	37	0	54	107	120	173	0.005	26.9
FvVQ1	AtVQ5	36.585	41	26	0	50	90	40	80	0.005	26.6
FvVQ1	AtVQ18	60	20	8	0	51	70	43	62	0.005	26.6
FvVQ1	AtVQ17	37.5	24	15	0	51	74	43	66	0.006	26.2
FvVQ1	AtVQ27	40	20	12	0	51	70	64	83	0.01	25.4
FvVQ1	AtVQ32	44.444	18	10	0	51	68	48	65	0.038	23.9
FvVQ1	AtVQ24	50	16	8	0	54	69	127	142	0.087	22.7
FvVQ1	AtVQ7	45	20	11	0	51	70	113	132	0.093	22.7
FvVQ1	AtVQ28	60	15	6	0	53	67	66	80	0.096	22.7
FvVQ1	AtVQ30	45	20	11	0	51	70	128	147	0.099	22.7
FvVQ1	AtVQ34	45	20	11	0	51	70	153	172	0.11	22.7
FvVQ1	AtVQ22	44.444	18	10	0	53	70	70	87	0.13	22.3
FvVQ1	AtVQ3	47.368	19	10	0	50	68	69	87	0.18	21.9
FvVQ1	AtVQ2	47.368	19	10	0	50	68	69	87	0.22	21.9
FvVQ1	AtVQ20	47.368	19	10	0	50	68	82	100	0.22	21.6
FvVQ1	AtVQ31	42.105	19	11	0	53	71	21	39	0.29	21.2
FvVQ1	AtVQ16	61.538	13	5	0	56	68	52	64	0.32	20.8
FvVQ1	AtVQ6	34.426	61	36	2	52	108	31	91	0.36	21.2
FvVQ1	AtVQ23	41.176	34	16	2	59	88	58	91	0.37	20.8
FvVQ1	AtVQ8	27.451	51	32	1	26	71	24	74	3.7	17.7
FvVQ1	AtVQ4	30.612	49	28	1	53	101	61	103	8.3	16.9
FvVQ1	AtVQ13	30	40	24	1	99	138	15	50	9.2	16.5
FvVQ2	AtVQ31	41.304	184	69	5	10	181	13	169	1.34e-24	85.9
FvVQ2	AtVQ4	32.143	196	89	9	14	180	57	237	1.37e-12	54.7
FvVQ2	AtVQ11	33.714	175	88	7	10	179	11	162	1.43e-09	45.4
FvVQ2	AtVQ19	26.816	179	118	3	14	180	37	214	2.08e-07	39.7
FvVQ2	AtVQ13	28	175	97	7	14	177	36	192	5.45e-07	38.5
FvVQ2	AtVQ33	77.778	18	4	0	14	31	49	66	8.46e-05	32
FvVQ2	AtVQ33	52.632	38	17	1	142	179	203	239	0.000359	30
FvVQ2	AtVQ24	50	24	12	0	11	34	119	142	0.000498	29.6
FvVQ2	AtVQ15	54.167	24	11	0	11	34	112	135	0.000505	29.6
FvVQ2	AtVQ21	70.588	17	5	0	17	33	76	92	0.003	27.7
FvVQ2	AtVQ22	52.174	23	10	1	14	36	66	87	0.007	26.2
FvVQ2	AtVQ10	44.828	29	10	1	14	36	19	47	0.011	25
FvVQ2	AtVQ1	45	20	11	0	14	33	17	36	0.02	24.3
FvVQ2	AtVQ30	50	20	10	0	14	33	126	145	0.035	24.3
FvVQ2	AtVQ28	36.364	33	19	1	14	44	62	94	0.036	24.3
FvVQ2	AtVQ34	50	20	10	0	14	33	151	170	0.039	24.3
FvVQ2	AtVQ7	47.619	21	11	0	14	34	111	131	0.053	23.9
FvVQ2	AtVQ12	72.727	11	3	0	24	34	49	59	0.12	21.9
FvVQ2	AtVQ12	37.5	16	10	0	88	103	96	111	7.4	16.9
FvVQ2	AtVQ8	47.059	17	9	0	17	33	55	71	0.16	21.9
FvVQ2	AtVQ3	47.059	17	9	0	17	33	71	87	0.18	21.9
FvVQ2	AtVQ29	47.619	21	11	0	24	44	66	86	0.19	21.6
FvVQ2	AtVQ17	38.889	18	11	0	16	33	43	60	0.19	21.9
FvVQ2	AtVQ32	40	30	14	1	20	45	52	81	0.21	21.9
FvVQ2	AtVQ2	44.444	18	10	0	16	33	70	87	0.23	21.9
FvVQ2	AtVQ20	41.176	17	10	0	17	33	84	100	0.36	21.2
FvVQ2	AtVQ9	63.636	11	4	0	24	34	90	100	0.65	20.4
FvVQ2	AtVQ14	54.545	11	5	0	24	34	55	65	1.5	19.2
FvVQ2	AtVQ18	42.857	14	8	0	136	149	123	136	7.2	16.9
FvVQ3	AtVQ21	41.42	169	75	4	54	214	19	171	1.05e-15	65.1
FvVQ3	AtVQ3	47.5	80	39	1	55	131	7	86	5.45e-10	48.5
FvVQ3	AtVQ3	64	25	9	0	247	271	215	239	0.001	29.6
FvVQ3	AtVQ8	35.443	79	40	1	53	131	3	70	8.76e-09	43.9
FvVQ3	AtVQ2	48.649	74	35	1	61	131	13	86	1.98e-08	44.7
FvVQ3	AtVQ20	50	26	13	0	106	131	74	99	7.04e-06	36.6
FvVQ3	AtVQ18	48	25	13	0	107	131	35	59	0.006	26.9
FvVQ3	AtVQ26	40	25	15	0	107	131	47	71	0.01	26.2
FvVQ3	AtVQ25	40	25	15	0	107	131	34	58	0.035	24.6
FvVQ3	AtVQ17	27.273	55	40	0	107	161	35	89	0.052	24.3
FvVQ3	AtVQ14	47.619	21	11	0	111	131	43	63	0.073	24.3
FvVQ3	AtVQ23	32.203	59	31	1	107	165	42	91	0.35	21.6
FvVQ3	AtVQ12	52.632	19	9	0	113	131	39	57	0.45	20.8
FvVQ3	AtVQ31	43.75	16	9	0	116	131	20	35	0.74	20.8
FvVQ3	AtVQ9	33.333	24	16	0	108	131	75	98	0.82	20.8
FvVQ3	AtVQ6	47.368	19	10	0	113	131	28	46	0.82	20.8
FvVQ3	AtVQ5	72.727	11	3	0	121	131	47	57	1.1	20
FvVQ3	AtVQ29	50	24	5	2	108	131	58	74	4.9	18.1
FvVQ3	AtVQ11	32	25	15	1	109	131	9	33	7	17.7
FvVQ3	AtVQ19	44.444	18	10	0	153	170	70	87	7.2	17.7
FvVQ4	AtVQ34	63.953	86	13	2	168	251	139	208	7.51e-16	68.9
FvVQ4	AtVQ34	34.677	124	43	7	347	460	267	362	0.000107	33.9
FvVQ4	AtVQ30	96.875	32	1	0	169	200	115	146	1.1e-15	67.4
FvVQ4	AtVQ7	87.879	33	4	0	168	200	99	131	2.05e-15	67
FvVQ4	AtVQ7	55.556	9	4	0	452	460	291	299	1.9	20.4
FvVQ4	AtVQ15	54.839	31	14	0	169	199	104	134	2.88e-07	41.6
FvVQ4	AtVQ27	76.19	21	5	0	179	199	61	81	1.01e-06	39.3
FvVQ4	AtVQ22	76.19	21	5	0	179	199	65	85	1.26e-06	39.3
FvVQ4	AtVQ24	53.125	32	14	1	169	199	110	141	1.01e-05	37
FvVQ4	AtVQ28	61.905	21	8	0	179	199	61	81	0.000164	32.7
FvVQ4	AtVQ18	55.556	18	8	0	182	199	43	60	0.014	26.9
FvVQ4	AtVQ4	41.379	29	17	0	171	199	48	76	0.015	26.9
FvVQ4	AtVQ4	34.783	23	15	0	354	376	110	132	3.7	19.2
FvVQ4	AtVQ17	50	18	9	0	182	199	43	60	0.021	26.2
FvVQ4	AtVQ31	55	20	9	0	180	199	17	36	0.021	26.2
FvVQ4	AtVQ25	50	18	9	0	182	199	42	59	0.022	26.2
FvVQ4	AtVQ26	50	18	9	0	182	199	55	72	0.027	25.8
FvVQ4	AtVQ19	40	25	15	0	175	199	32	56	0.069	24.6
FvVQ4	AtVQ11	45	20	11	0	180	199	15	34	0.072	24.6
FvVQ4	AtVQ32	42.105	19	11	0	182	200	48	66	0.11	24.3
FvVQ4	AtVQ1	45	20	11	0	180	199	17	36	0.12	23.1
FvVQ4	AtVQ10	45	20	11	0	180	199	19	38	0.13	23.1
FvVQ4	AtVQ23	31.373	51	15	1	169	199	17	67	0.3	22.7
FvVQ4	AtVQ33	47.059	17	9	0	179	195	48	64	0.32	22.7
FvVQ4	AtVQ16	47.059	17	9	0	183	199	48	64	0.61	21.6
FvVQ4	AtVQ8	42.105	19	11	0	182	200	54	72	0.67	21.6
FvVQ4	AtVQ29	38.889	18	11	0	182	199	58	75	0.77	21.2
FvVQ4	AtVQ12	38.889	18	11	0	182	199	41	58	0.78	21.2
FvVQ4	AtVQ20	36.842	19	12	0	182	200	83	101	1	21.2
FvVQ4	AtVQ14	38.889	18	11	0	182	199	47	64	1.5	20.8
FvVQ4	AtVQ3	38.889	18	11	0	182	199	70	87	2.2	20
FvVQ4	AtVQ9	38.889	18	11	0	182	199	82	99	2.3	20
FvVQ4	AtVQ2	38.889	18	11	0	182	199	70	87	2.6	20
FvVQ5	AtVQ21	36.757	185	89	4	144	314	1	171	8.17e-22	83.2
FvVQ5	AtVQ3	33.071	254	105	8	153	360	4	238	7.83e-17	69.7
FvVQ5	AtVQ2	49.412	85	32	2	153	227	4	87	8.8e-15	65.1
FvVQ5	AtVQ2	63.158	19	7	0	295	313	174	192	0.02	26.6
FvVQ5	AtVQ8	48	75	33	2	155	228	3	72	1.8e-14	60.8
FvVQ5	AtVQ20	61.667	60	19	1	169	228	46	101	8.9e-14	61.2
FvVQ5	AtVQ12	40.476	42	23	1	188	227	17	58	0.000124	31.6
FvVQ5	AtVQ25	50	26	13	0	202	227	34	59	0.000539	30.8
FvVQ5	AtVQ26	50	26	13	0	202	227	47	72	0.001	29.6
FvVQ5	AtVQ17	46.154	26	14	0	202	227	35	60	0.002	29.3
FvVQ5	AtVQ17	31.25	32	19	1	287	315	137	168	2.7	19.2
FvVQ5	AtVQ18	46.154	26	14	0	202	227	35	60	0.002	29.3
FvVQ5	AtVQ16	35.714	42	24	1	186	227	26	64	0.002	28.5
FvVQ5	AtVQ29	37.209	43	24	1	188	227	33	75	0.003	28.1
FvVQ5	AtVQ11	42.308	26	13	1	204	227	9	34	0.013	26.6
FvVQ5	AtVQ23	42.308	26	15	0	202	227	42	67	0.038	25
FvVQ5	AtVQ28	50	18	9	0	210	227	64	81	0.053	24.6
FvVQ5	AtVQ32	47.368	19	10	0	210	228	48	66	0.065	24.6
FvVQ5	AtVQ13	52.632	19	9	0	210	228	38	56	0.07	24.3
FvVQ5	AtVQ9	36	25	16	0	203	227	75	99	0.084	24.3
FvVQ5	AtVQ1	27.586	29	21	0	199	227	8	36	0.16	22.3
FvVQ5	AtVQ14	36.364	22	14	0	206	227	43	64	0.29	22.7
FvVQ5	AtVQ31	44.444	18	10	0	210	227	19	36	0.32	22.3
FvVQ5	AtVQ15	44.444	18	10	0	210	227	117	134	0.43	21.9
FvVQ5	AtVQ22	38.889	18	11	0	210	227	68	85	1.2	20.4
FvVQ5	AtVQ30	36.842	19	12	0	210	228	128	146	1.6	20.4
FvVQ5	AtVQ34	38.889	18	11	0	210	227	153	170	2.1	20
FvVQ5	AtVQ27	33.333	18	12	0	210	227	64	81	2.1	19.6
FvVQ5	AtVQ7	36.842	19	12	0	210	228	113	131	2.2	19.6
FvVQ5	AtVQ5	55.556	18	6	1	210	227	43	58	4.1	18.9
FvVQ5	AtVQ24	33.333	18	12	0	210	227	124	141	5.2	18.5
FvVQ5	AtVQ6	54.545	11	5	0	216	226	36	46	7.4	18.1
FvVQ6	AtVQ4	57.895	209	53	7	57	247	47	238	6.95e-49	152
FvVQ6	AtVQ19	49.537	216	58	10	56	248	29	216	1.28e-28	99.8
FvVQ6	AtVQ33	47.685	216	61	9	62	245	44	239	3.17e-24	88.6
FvVQ6	AtVQ13	46.739	184	68	5	65	243	34	192	1.94e-23	85.5
FvVQ6	AtVQ11	35.366	82	36	3	67	144	15	83	4.97e-07	39.3
FvVQ6	AtVQ31	39.062	64	27	2	67	130	17	68	7.46e-07	38.5
FvVQ6	AtVQ1	60	20	8	0	67	86	17	36	0.000671	28.9
FvVQ6	AtVQ1	24.444	45	31	2	163	204	16	60	8.5	16.9
FvVQ6	AtVQ24	52.381	21	10	0	67	87	122	142	0.00078	30
FvVQ6	AtVQ10	60	20	8	0	67	86	19	38	0.001	28.5
FvVQ6	AtVQ15	40	30	18	0	58	87	106	135	0.001	29.3
FvVQ6	AtVQ30	39.394	33	20	0	54	86	113	145	0.009	26.6
FvVQ6	AtVQ34	38.889	36	22	0	55	90	139	174	0.009	26.6
FvVQ6	AtVQ7	37.5	32	20	0	55	86	99	130	0.013	26.2
FvVQ6	AtVQ22	47.619	21	11	0	66	86	65	85	0.015	25.8
FvVQ6	AtVQ27	47.619	21	11	0	66	86	61	81	0.025	25
FvVQ6	AtVQ12	30.612	49	23	2	57	94	18	66	0.053	23.5
FvVQ6	AtVQ17	25	40	26	1	54	89	24	63	0.089	23.5
FvVQ6	AtVQ28	43.478	23	13	0	66	88	61	83	0.12	23.1
FvVQ6	AtVQ9	60	15	6	0	73	87	86	100	0.16	22.7
FvVQ6	AtVQ14	61.538	13	5	0	75	87	53	65	0.28	21.9
FvVQ6	AtVQ29	38.462	39	21	1	54	89	40	78	0.32	21.6
FvVQ6	AtVQ21	52.632	19	9	0	70	88	76	94	0.56	21.2
FvVQ6	AtVQ5	57.143	14	6	0	73	86	45	58	0.8	20.4
FvVQ6	AtVQ2	39.286	28	15	1	61	86	60	87	1.4	20
FvVQ6	AtVQ32	46.667	15	8	0	77	91	56	70	1.9	19.2
FvVQ6	AtVQ3	41.176	17	10	0	70	86	71	87	4.8	18.1
FvVQ6	AtVQ6	53.846	13	6	0	75	87	36	48	4.8	18.1
FvVQ6	AtVQ16	40.909	22	11	1	54	73	60	81	5.5	17.7
FvVQ7	AtVQ30	36.667	90	45	4	55	135	102	188	1.29e-09	47.4
FvVQ7	AtVQ7	51.429	35	17	0	66	100	100	134	5.57e-07	39.7
FvVQ7	AtVQ34	54.839	31	14	0	66	96	140	170	1.84e-06	38.1
FvVQ7	AtVQ34	53.333	15	7	0	38	52	253	267	9	17.3
FvVQ7	AtVQ15	45.652	46	25	0	62	107	100	145	5.15e-06	36.2
FvVQ7	AtVQ28	58.14	43	15	1	76	118	61	100	5.58e-06	36.2
FvVQ7	AtVQ22	63.636	44	15	1	54	96	42	85	4.38e-05	33.1
FvVQ7	AtVQ24	54.762	42	18	1	57	97	101	142	6.28e-05	33.1
FvVQ7	AtVQ24	30.769	26	18	0	37	62	197	222	5.6	17.7
FvVQ7	AtVQ27	66.667	36	12	0	61	96	46	81	0.000107	32
FvVQ7	AtVQ23	35.088	57	33	2	40	96	15	67	0.006	26.6
FvVQ7	AtVQ32	50	18	9	0	87	104	56	73	0.084	23.5
FvVQ7	AtVQ32	31.429	35	22	1	109	141	172	206	8.1	17.3
FvVQ7	AtVQ16	52.632	19	9	0	87	105	55	73	0.12	22.7
FvVQ7	AtVQ14	43.75	16	9	0	87	102	55	70	0.39	21.6
FvVQ7	AtVQ31	43.478	23	9	1	87	105	27	49	0.69	20.4
FvVQ7	AtVQ18	61.538	13	5	0	87	99	51	63	1.1	20
FvVQ7	AtVQ12	30.556	36	17	1	62	97	32	59	1.5	19.2
FvVQ7	AtVQ29	54.545	11	5	0	87	97	66	76	1.6	19.2
FvVQ7	AtVQ26	70	10	3	0	87	96	63	72	1.6	19.2
FvVQ7	AtVQ20	57.143	14	6	0	87	100	91	104	1.7	19.6
FvVQ7	AtVQ8	70	10	3	0	87	96	62	71	2	18.9
FvVQ7	AtVQ11	54.545	11	5	0	87	97	25	35	2.2	18.9
FvVQ7	AtVQ4	33.333	48	28	1	51	98	35	78	2.3	18.9
FvVQ7	AtVQ25	70	10	3	0	87	96	50	59	2.6	18.9
FvVQ7	AtVQ1	32	25	15	1	87	109	27	51	4	17.7
FvVQ7	AtVQ17	60	10	4	0	87	96	51	60	4	18.1
FvVQ7	AtVQ10	50	10	5	0	87	96	29	38	7.4	17.3
FvVQ7	AtVQ19	38.095	21	13	0	76	96	36	56	8.6	17.3
FvVQ7	AtVQ3	60	10	4	0	87	96	78	87	9.8	16.9
FvVQ8	AtVQ10	61.364	44	16	1	1	43	1	44	2.55e-12	50.8
FvVQ8	AtVQ1	63.636	33	12	0	11	43	10	42	5.04e-11	47.4
FvVQ8	AtVQ13	48.276	29	15	0	9	37	27	55	0.000102	31.2
FvVQ8	AtVQ11	47.619	21	11	0	17	37	14	34	0.0002	30
FvVQ8	AtVQ31	45	20	11	0	18	37	17	36	0.000304	29.6
FvVQ8	AtVQ4	44.444	27	15	0	18	44	57	83	0.000551	29.3
FvVQ8	AtVQ17	26.471	34	25	0	13	46	36	69	0.001	27.7
FvVQ8	AtVQ23	38.776	49	25	3	9	56	38	82	0.001	27.7
FvVQ8	AtVQ19	55	20	9	0	18	37	37	56	0.001	27.7
FvVQ8	AtVQ19	45	20	11	0	120	139	145	164	1.6	18.9
FvVQ8	AtVQ16	39.394	33	19	1	9	40	35	67	0.002	26.9
FvVQ8	AtVQ21	37.143	35	22	0	11	45	66	100	0.003	26.9
FvVQ8	AtVQ9	30	50	31	2	28	75	90	137	0.004	26.6
FvVQ8	AtVQ25	31.034	29	19	1	11	38	32	60	0.006	25.8
FvVQ8	AtVQ18	34.615	26	17	0	13	38	36	61	0.022	24.3
FvVQ8	AtVQ27	42.308	26	15	0	18	43	62	87	0.026	23.9
FvVQ8	AtVQ12	30.303	33	22	1	16	48	37	68	0.03	23.5
FvVQ8	AtVQ33	34.043	47	31	0	18	64	49	95	0.043	23.5
FvVQ8	AtVQ3	28.571	28	20	0	11	38	61	88	0.045	23.5
FvVQ8	AtVQ8	42.857	21	12	0	19	39	53	73	0.05	23.1
FvVQ8	AtVQ26	34.615	26	17	0	13	38	48	73	0.05	23.1
FvVQ8	AtVQ2	25	28	21	0	11	38	61	88	0.076	22.7
FvVQ8	AtVQ2	29.412	34	24	0	45	78	198	231	0.42	20.4
FvVQ8	AtVQ14	50	14	7	0	28	41	55	68	0.085	22.7
FvVQ8	AtVQ34	39.13	23	14	0	18	40	151	173	0.14	21.9
FvVQ8	AtVQ30	40	20	12	0	18	37	126	145	0.19	21.6
FvVQ8	AtVQ7	40	20	12	0	18	37	111	130	0.26	21.2
FvVQ8	AtVQ20	40.741	27	13	1	14	37	74	100	0.29	21.2
FvVQ8	AtVQ29	42.857	14	8	0	24	37	62	75	0.8	19.2
FvVQ8	AtVQ28	34.783	23	15	0	16	38	60	82	0.83	19.6
FvVQ8	AtVQ15	25.862	58	29	3	18	61	115	172	0.94	19.2
FvVQ8	AtVQ32	46.154	13	7	0	28	40	56	68	1.1	19.2
FvVQ9	AtVQ4	54.545	209	77	10	55	253	38	238	1.35e-41	134
FvVQ9	AtVQ19	54.634	205	60	10	64	254	31	216	1.73e-38	125
FvVQ9	AtVQ33	50.276	181	60	9	67	225	44	216	6.8e-32	108
FvVQ9	AtVQ13	36.81	163	69	6	70	224	34	170	8.06e-20	75.9
FvVQ9	AtVQ11	31.613	155	74	6	72	224	15	139	1.26e-10	49.7
FvVQ9	AtVQ31	32.5	80	36	2	71	150	16	77	5.12e-06	36.2
FvVQ9	AtVQ24	52.381	21	10	0	72	92	122	142	0.00033	31.2
FvVQ9	AtVQ15	57.143	21	9	0	72	92	115	135	0.000593	30.4
FvVQ9	AtVQ1	55	20	9	0	72	91	17	36	0.004	26.6
FvVQ9	AtVQ10	55	20	9	0	72	91	19	38	0.007	26.2
FvVQ9	AtVQ17	36	25	16	0	70	94	39	63	0.016	25.8
FvVQ9	AtVQ22	47.619	21	11	0	72	92	66	86	0.019	25.4
FvVQ9	AtVQ25	32.432	37	23	1	70	104	38	74	0.02	25.4
FvVQ9	AtVQ26	40.741	27	16	0	70	96	51	77	0.023	25
FvVQ9	AtVQ34	45.833	24	13	0	72	95	151	174	0.033	25
FvVQ9	AtVQ28	50	22	11	0	72	93	62	83	0.036	24.6
FvVQ9	AtVQ27	45	20	11	0	72	91	62	81	0.039	24.6
FvVQ9	AtVQ7	50	20	10	0	72	91	111	130	0.055	24.3
FvVQ9	AtVQ30	50	20	10	0	72	91	126	145	0.057	24.3
FvVQ9	AtVQ29	40.625	32	19	0	68	99	52	83	0.092	23.1
FvVQ9	AtVQ18	40.909	22	13	0	70	91	39	60	0.11	23.1
FvVQ9	AtVQ21	45.455	33	16	1	63	93	62	94	0.12	23.1
FvVQ9	AtVQ12	53.333	15	7	0	81	95	48	62	0.14	22.3
FvVQ9	AtVQ9	22.308	130	68	4	52	169	60	168	0.52	21.2
FvVQ9	AtVQ32	35	20	13	0	78	97	52	71	0.6	20.8
FvVQ9	AtVQ14	53.846	13	6	0	80	92	53	65	0.85	20.8
FvVQ9	AtVQ14	57.143	14	6	0	166	179	329	342	1.4	20
FvVQ9	AtVQ2	38.462	26	14	1	68	91	62	87	4.9	18.1
FvVQ9	AtVQ3	58.333	12	5	0	80	91	76	87	6.5	17.7
FvVQ10	AtVQ14	46.857	175	69	4	7	172	5	164	1.68e-26	98.6
FvVQ10	AtVQ14	53.623	138	41	3	198	312	262	399	2.18e-13	60.1
FvVQ10	AtVQ6	38.462	338	133	10	3	314	2	290	2.12e-21	82.8
FvVQ10	AtVQ32	40.223	179	64	4	1	169	1	146	1e-13	60.1
FvVQ10	AtVQ9	38.281	128	74	2	48	171	76	202	5.84e-10	49.3
FvVQ10	AtVQ5	45.161	62	23	2	10	71	8	58	1.25e-05	35.8
FvVQ10	AtVQ5	87.5	8	1	0	270	277	184	191	5.3	18.5
FvVQ10	AtVQ12	41.667	24	14	0	48	71	35	58	0.007	26.6
FvVQ10	AtVQ21	45	20	11	0	52	71	73	92	0.016	26.2
FvVQ10	AtVQ11	75	12	3	0	60	71	23	34	0.052	24.3
FvVQ10	AtVQ26	45	20	11	0	52	71	53	72	0.068	23.9
FvVQ10	AtVQ29	45	20	11	0	52	71	56	75	0.075	23.5
FvVQ10	AtVQ31	75	12	3	0	60	71	25	36	0.081	23.9
FvVQ10	AtVQ8	45	20	11	0	52	71	52	71	0.11	23.5
FvVQ10	AtVQ8	47.368	19	10	0	234	252	118	136	8.2	17.7
FvVQ10	AtVQ17	45	20	11	0	52	71	41	60	0.12	23.5
FvVQ10	AtVQ18	45	20	11	0	52	71	41	60	0.2	22.7
FvVQ10	AtVQ27	44.444	18	10	0	54	71	64	81	0.23	22.3
FvVQ10	AtVQ25	40	20	12	0	52	71	40	59	0.31	21.9
FvVQ10	AtVQ24	33.333	24	16	0	48	71	118	141	0.38	21.9
FvVQ10	AtVQ15	37.037	27	15	1	47	71	108	134	0.41	21.9
FvVQ10	AtVQ23	70	10	3	0	62	71	58	67	0.48	21.2
FvVQ10	AtVQ16	70	10	3	0	62	71	55	64	0.49	21.2
FvVQ10	AtVQ22	44.444	18	10	0	54	71	68	85	0.68	21.2
FvVQ10	AtVQ10	36.842	19	12	0	53	71	20	38	0.75	20.4
FvVQ10	AtVQ3	38.095	21	13	0	51	71	67	87	0.85	20.8
FvVQ10	AtVQ2	40	20	12	0	52	71	68	87	0.9	20.8
FvVQ10	AtVQ2	77.778	9	2	0	160	168	236	244	3.6	18.9
FvVQ10	AtVQ1	42.105	19	11	0	53	71	18	36	1.2	19.6
FvVQ10	AtVQ7	38.889	18	11	0	54	71	113	130	1.4	20
FvVQ10	AtVQ34	38.889	18	11	0	54	71	153	170	1.8	20
FvVQ10	AtVQ20	40	20	12	0	52	71	81	100	1.8	20
FvVQ10	AtVQ4	50	12	6	0	60	71	65	76	2.9	19.2
FvVQ10	AtVQ28	46.154	13	7	0	299	311	105	117	3.1	18.9
FvVQ10	AtVQ28	54.545	11	5	0	61	71	71	81	4.6	18.5
FvVQ10	AtVQ30	38.889	18	11	0	54	71	128	145	3.2	19.2
FvVQ10	AtVQ19	60	10	4	0	62	71	47	56	3.9	18.9
FvVQ10	AtVQ13	60	10	4	0	62	71	46	55	4	18.5
FvVQ11	AtVQ8	53.623	69	27	1	22	90	9	72	8.83e-18	68.9
FvVQ11	AtVQ8	45	20	11	0	180	199	105	124	0.027	24.6
FvVQ11	AtVQ20	52.308	65	26	1	30	94	46	105	1.94e-16	67.4
FvVQ11	AtVQ21	39.474	76	45	1	17	91	19	94	7.03e-13	56.6
FvVQ11	AtVQ21	50	16	8	0	169	184	3	18	1.9	19.2
FvVQ11	AtVQ3	44.444	81	36	2	18	89	7	87	2.38e-12	55.1
FvVQ11	AtVQ2	42.667	75	34	2	24	89	13	87	3.17e-10	49.7
FvVQ11	AtVQ17	27.273	154	83	8	64	208	35	168	0.000119	32
FvVQ11	AtVQ18	28.75	80	40	2	28	107	15	77	0.000578	30
FvVQ11	AtVQ26	46.154	26	14	0	64	89	47	72	0.003	27.3
FvVQ11	AtVQ25	42.424	33	18	1	64	96	34	65	0.004	27.3
FvVQ11	AtVQ25	47.059	17	9	0	26	42	65	81	2.5	18.9
FvVQ11	AtVQ12	40	35	19	1	70	104	39	71	0.005	26.6
FvVQ11	AtVQ16	38.71	31	19	0	64	94	39	69	0.006	26.6
FvVQ11	AtVQ28	50	20	10	0	72	91	64	83	0.02	25.4
FvVQ11	AtVQ29	50	20	10	0	70	89	56	75	0.03	24.3
FvVQ11	AtVQ23	27.143	70	38	2	64	120	42	111	0.057	23.9
FvVQ11	AtVQ23	39.286	28	13	1	192	215	77	104	0.94	20
FvVQ11	AtVQ1	29.032	31	22	0	59	89	6	36	0.1	22.7
FvVQ11	AtVQ5	35.294	34	13	1	70	94	30	63	0.12	23.1
FvVQ11	AtVQ5	30.435	46	21	2	199	233	44	89	1.6	19.6
FvVQ11	AtVQ11	42.857	21	12	0	72	92	17	37	0.13	22.7
FvVQ11	AtVQ11	27.273	44	28	2	161	201	125	167	8.2	17.3
FvVQ11	AtVQ14	50	24	11	1	70	93	45	67	0.14	23.1
FvVQ11	AtVQ14	36.585	41	22	2	162	198	293	333	2	19.2
FvVQ11	AtVQ32	37.838	37	21	1	79	113	55	91	0.14	22.7
FvVQ11	AtVQ32	30.645	62	32	3	179	229	153	214	4.5	18.1
FvVQ11	AtVQ9	40	25	15	0	65	89	75	99	0.18	22.7
FvVQ11	AtVQ30	34.375	32	14	1	59	90	122	146	0.22	22.3
FvVQ11	AtVQ34	35.484	31	13	1	59	89	147	170	0.51	21.2
FvVQ11	AtVQ34	55.556	18	6	1	209	226	200	215	1.5	19.6
FvVQ11	AtVQ27	38.889	18	11	0	72	89	64	81	0.63	20.8
FvVQ11	AtVQ22	38.889	18	11	0	72	89	68	85	0.86	20.4
FvVQ11	AtVQ31	39.13	23	12	1	73	95	20	40	0.9	20
FvVQ11	AtVQ7	34.375	32	14	1	59	90	107	131	0.91	20.4
FvVQ11	AtVQ24	29.73	37	26	0	53	89	105	141	1.3	20
FvVQ11	AtVQ13	28.571	35	22	1	2	36	150	181	1.7	19.2
FvVQ11	AtVQ15	41.176	17	10	0	73	89	118	134	2.1	19.2
FvVQ11	AtVQ15	50	16	8	0	149	164	187	202	5.4	17.7
FvVQ11	AtVQ6	54.545	11	5	0	78	88	36	46	2.4	18.9
FvVQ11	AtVQ6	30.556	36	21	1	201	236	196	227	8.4	17.3
FvVQ12	AtVQ20	61.364	44	17	0	71	114	72	115	9.3e-16	65.1
FvVQ12	AtVQ8	79.31	29	6	0	72	100	44	72	9.27e-13	54.7
FvVQ12	AtVQ3	78.571	28	6	0	72	99	60	87	7.22e-11	50.8
FvVQ12	AtVQ2	71.429	28	8	0	72	99	60	87	3.99e-09	46.2
FvVQ12	AtVQ21	51.613	31	15	0	71	101	64	94	1.32e-07	40.8
FvVQ12	AtVQ26	50	26	13	0	74	99	47	72	0.000803	29.3
FvVQ12	AtVQ18	46.154	26	14	0	74	99	35	60	0.001	29.3
FvVQ12	AtVQ12	39.474	38	20	1	80	117	39	73	0.001	28.5
FvVQ12	AtVQ16	39.024	41	21	1	74	114	39	75	0.002	27.7
FvVQ12	AtVQ25	50	26	13	0	74	99	34	59	0.003	27.7
FvVQ12	AtVQ9	37.838	37	22	1	75	111	75	110	0.007	26.9
FvVQ12	AtVQ9	66.667	9	3	0	18	26	65	73	5.4	17.7
FvVQ12	AtVQ28	50	20	10	0	82	101	64	83	0.011	25.8
FvVQ12	AtVQ29	36.842	38	17	1	80	117	56	86	0.018	25
FvVQ12	AtVQ17	46.154	26	14	0	74	99	35	60	0.024	25
FvVQ12	AtVQ15	39.286	28	16	1	82	109	117	143	0.049	24.3
FvVQ12	AtVQ23	38.462	26	16	0	74	99	42	67	0.073	23.5
FvVQ12	AtVQ1	42.105	19	11	0	81	99	18	36	0.075	22.7
FvVQ12	AtVQ32	61.538	13	5	0	89	101	55	67	0.093	23.1
FvVQ12	AtVQ5	39.286	28	8	1	80	98	30	57	0.15	22.7
FvVQ12	AtVQ10	42.105	19	11	0	81	99	20	38	0.19	21.6
FvVQ12	AtVQ13	42.857	21	12	0	82	102	38	58	0.23	21.9
FvVQ12	AtVQ27	38.889	18	11	0	82	99	64	81	0.34	21.6
FvVQ12	AtVQ11	44.444	18	10	0	82	99	17	34	0.36	21.2
FvVQ12	AtVQ14	40	20	12	0	80	99	45	64	0.37	21.6
FvVQ12	AtVQ30	36.842	19	12	0	82	100	128	146	0.64	20.8
FvVQ12	AtVQ34	38.889	18	11	0	82	99	153	170	0.85	20.4
FvVQ12	AtVQ31	38.889	18	11	0	82	99	19	36	1.3	19.6
FvVQ12	AtVQ7	50	12	6	0	89	100	120	131	1.5	19.6
FvVQ12	AtVQ6	60	10	4	0	89	98	37	46	3	18.5
FvVQ12	AtVQ6	28.125	32	22	1	87	117	59	90	5.1	18.1
FvVQ12	AtVQ24	45.455	11	6	0	89	99	131	141	9	16.9
FvVQ13	AtVQ5	34.783	46	27	1	10	52	11	56	0.002	30.4
FvVQ13	AtVQ30	51.724	29	9	1	27	50	113	141	0.004	29.6
FvVQ13	AtVQ7	57.143	21	9	0	30	50	106	126	0.005	29.3
FvVQ13	AtVQ34	57.143	21	9	0	30	50	146	166	0.006	29.3
FvVQ13	AtVQ14	26.087	46	34	0	7	52	17	62	0.043	26.2
FvVQ13	AtVQ18	30.612	49	26	1	12	52	10	58	0.1	24.6
FvVQ13	AtVQ15	40.625	32	13	1	27	52	101	132	0.18	24.3
FvVQ13	AtVQ24	27.273	33	24	0	20	52	107	139	0.26	23.5
FvVQ13	AtVQ32	50	16	8	0	37	52	48	63	0.35	23.1
FvVQ13	AtVQ6	30	40	27	1	14	52	6	45	0.44	23.1
FvVQ13	AtVQ9	36.842	19	12	0	34	52	79	97	1.7	21.2
FvVQ13	AtVQ27	33.333	18	12	0	35	52	62	79	1.9	20.8
FvVQ13	AtVQ25	25	44	25	1	17	52	14	57	2.8	20.4
FvVQ13	AtVQ22	43.75	16	9	0	35	50	66	81	2.9	20
FvVQ13	AtVQ17	36.842	19	12	0	94	112	92	110	4	19.6
FvVQ13	AtVQ23	34.884	43	26	2	10	52	25	65	4.1	19.6
FvVQ13	AtVQ26	43.75	16	9	0	37	52	55	70	5.7	19.2
FvVQ13	AtVQ19	34.615	26	17	0	251	276	109	134	8.3	18.9
FvVQ14	AtVQ9	55.251	219	73	6	18	233	29	225	2.39e-48	155
FvVQ14	AtVQ9	66.667	12	4	0	291	302	266	277	0.25	22.7
FvVQ14	AtVQ14	41.892	148	71	5	71	218	44	176	1.66e-17	72.8
FvVQ14	AtVQ14	58.824	17	7	0	291	307	307	323	2.7	19.2
FvVQ14	AtVQ14	81.818	11	2	0	296	306	330	340	5.2	18.5
FvVQ14	AtVQ32	35.075	134	56	4	74	206	48	151	1.41e-11	53.9
FvVQ14	AtVQ6	35.333	150	70	8	71	218	27	151	2.87e-09	47.4
FvVQ14	AtVQ6	56.25	16	7	0	292	307	209	224	9.4	17.7
FvVQ14	AtVQ5	42.029	69	28	3	74	142	41	97	6.86e-07	39.7
FvVQ14	AtVQ29	41.935	31	18	0	72	102	56	86	0.001	28.9
FvVQ14	AtVQ12	42.857	21	12	0	72	92	39	59	0.009	26.2
FvVQ14	AtVQ11	43.75	32	9	1	71	93	5	36	0.01	26.6
FvVQ14	AtVQ31	44	25	14	0	78	102	23	47	0.014	26.2
FvVQ14	AtVQ23	37.5	48	23	2	82	129	58	98	0.017	25.8
FvVQ14	AtVQ26	44	25	14	0	72	96	53	77	0.018	25.8
FvVQ14	AtVQ18	47.826	23	12	0	72	94	41	63	0.021	25.8
FvVQ14	AtVQ8	45.455	22	12	0	70	91	50	71	0.031	25
FvVQ14	AtVQ20	44.828	29	15	1	70	98	79	106	0.033	25.4
FvVQ14	AtVQ17	37.5	24	15	0	72	95	41	64	0.035	25
FvVQ14	AtVQ25	40.909	22	13	0	72	93	40	61	0.047	24.6
FvVQ14	AtVQ7	31.25	48	26	1	74	121	113	153	0.089	23.9
FvVQ14	AtVQ27	38.095	21	13	0	74	94	64	84	0.11	23.5
FvVQ14	AtVQ21	45	20	11	0	72	91	73	92	0.12	23.5
FvVQ14	AtVQ22	42.105	19	11	0	76	94	70	88	0.26	22.3
FvVQ14	AtVQ34	38.095	21	13	0	74	94	153	173	0.26	22.7
FvVQ14	AtVQ28	52.632	19	9	0	76	94	66	84	0.27	22.3
FvVQ14	AtVQ16	61.538	13	5	0	82	94	55	67	0.32	21.9
FvVQ14	AtVQ30	42.857	21	12	0	74	94	128	148	0.37	21.9
FvVQ14	AtVQ30	47.368	19	10	0	72	90	174	192	9.4	17.7
FvVQ14	AtVQ24	26.19	126	77	5	71	185	121	241	0.41	21.9
FvVQ14	AtVQ4	53.333	15	7	0	78	92	63	77	0.95	20.8
FvVQ14	AtVQ3	40	20	12	0	72	91	68	87	1.1	20.4
FvVQ14	AtVQ2	40	20	12	0	72	91	68	87	1.1	20.8
FvVQ14	AtVQ15	29.268	41	27	1	71	109	114	154	1.4	20
FvVQ14	AtVQ10	61.538	13	5	0	82	94	29	41	1.5	19.6
FvVQ14	AtVQ13	57.143	14	6	0	82	95	46	59	2.1	19.6
FvVQ14	AtVQ1	53.846	13	6	0	82	94	27	39	2.2	19.2
FvVQ14	AtVQ19	50	14	7	0	78	91	43	56	2.9	19.2
FvVQ15	AtVQ7	69.863	73	17	2	155	223	97	168	8.4e-24	91.3
FvVQ15	AtVQ7	27.473	91	52	3	344	426	215	299	0.074	24.6
FvVQ15	AtVQ30	58.537	82	24	2	153	224	110	191	5.47e-23	89
FvVQ15	AtVQ34	61.644	73	28	0	154	226	136	208	1.55e-20	82.8
FvVQ15	AtVQ15	45.833	48	23	1	144	188	87	134	7.95e-08	43.1
FvVQ15	AtVQ15	54.545	11	5	0	412	422	4	14	6	18.5
FvVQ15	AtVQ22	75	24	6	0	168	191	65	88	1.37e-07	42
FvVQ15	AtVQ27	70.833	24	7	0	168	191	61	84	2.08e-07	41.2
FvVQ15	AtVQ24	45.714	35	18	1	155	188	107	141	4.96e-06	37.7
FvVQ15	AtVQ28	51.351	37	13	1	168	204	61	92	4.34e-05	34.7
FvVQ15	AtVQ18	59.091	22	9	0	171	192	43	64	7.7e-05	33.5
FvVQ15	AtVQ25	35.135	37	24	0	154	190	25	61	0.001	30
FvVQ15	AtVQ26	29.63	54	32	1	144	191	22	75	0.001	29.6
FvVQ15	AtVQ13	52.174	23	11	0	169	191	36	58	0.003	28.9
FvVQ15	AtVQ4	35.897	39	25	0	150	188	38	76	0.003	28.9
FvVQ15	AtVQ17	32.5	40	27	0	149	188	21	60	0.003	28.5
FvVQ15	AtVQ17	47.826	23	12	0	263	285	47	69	0.11	23.9
FvVQ15	AtVQ10	35.714	42	23	1	169	206	19	60	0.006	26.9
FvVQ15	AtVQ11	50	22	11	0	169	190	15	36	0.007	27.7
FvVQ15	AtVQ31	55	20	9	0	169	188	17	36	0.013	26.6
FvVQ15	AtVQ19	47.619	21	11	0	168	188	36	56	0.03	25.8
FvVQ15	AtVQ23	34	50	23	2	149	188	18	67	0.048	25
FvVQ15	AtVQ1	45	20	11	0	169	188	17	36	0.067	23.9
FvVQ15	AtVQ33	52.941	17	8	0	168	184	48	64	0.14	23.9
FvVQ15	AtVQ33	38.889	18	11	0	280	297	34	51	2.5	19.6
FvVQ15	AtVQ33	32.5	40	22	1	364	398	178	217	2.7	19.6
FvVQ15	AtVQ29	40	20	12	0	171	190	58	77	0.2	22.7
FvVQ15	AtVQ16	52.941	17	8	0	172	188	48	64	0.22	22.7
FvVQ15	AtVQ9	42.857	21	12	0	171	191	82	102	0.22	23.1
FvVQ15	AtVQ9	64.286	14	5	0	187	200	258	271	4.7	18.9
FvVQ15	AtVQ32	36.842	19	12	0	171	189	48	66	0.27	22.7
FvVQ15	AtVQ14	38.095	21	13	0	171	191	47	67	0.45	22.3
FvVQ15	AtVQ8	42.105	19	11	0	171	189	54	72	0.6	21.6
FvVQ15	AtVQ12	25.532	47	26	1	151	188	12	58	0.85	20.8
FvVQ15	AtVQ20	36.842	19	12	0	171	189	83	101	0.89	21.2
FvVQ15	AtVQ3	38.889	18	11	0	171	188	70	87	3.8	19.2
FvVQ15	AtVQ2	38.889	18	11	0	171	188	70	87	4.2	19.2
FvVQ16	AtVQ23	44.898	49	26	1	9	57	23	70	2.97e-11	48.5
FvVQ16	AtVQ16	42.593	54	29	2	15	68	26	77	1.78e-10	46.2
FvVQ16	AtVQ17	41.026	39	22	1	17	55	24	61	3.04e-05	32.3
FvVQ16	AtVQ25	38.462	39	23	1	20	58	26	63	9.14e-05	30.8
FvVQ16	AtVQ10	34.146	41	24	2	17	57	4	41	0.000226	29.3
FvVQ16	AtVQ1	31.25	48	29	2	25	72	9	52	0.000241	28.9
FvVQ16	AtVQ18	38.889	36	21	1	20	55	27	61	0.000289	29.3
FvVQ16	AtVQ21	38.182	55	32	2	28	81	67	120	0.00034	29.3
FvVQ16	AtVQ32	36.364	33	21	0	41	73	52	84	0.000348	29.3
FvVQ16	AtVQ26	36.111	36	22	1	20	55	39	73	0.000748	28.1
FvVQ16	AtVQ7	39.474	38	16	1	17	54	100	130	0.001	28.1
FvVQ16	AtVQ11	58.333	24	9	1	35	58	16	38	0.001	27.7
FvVQ16	AtVQ34	48	25	13	0	33	57	149	173	0.002	27.3
FvVQ16	AtVQ30	39.474	38	16	1	17	54	115	145	0.002	26.9
FvVQ16	AtVQ14	52.632	19	9	0	44	62	54	72	0.004	26.6
FvVQ16	AtVQ20	39.286	28	16	1	28	55	75	101	0.009	25
FvVQ16	AtVQ28	41.667	24	14	0	34	57	61	84	0.01	25
FvVQ16	AtVQ5	36.585	41	22	2	41	77	45	85	0.02	24.3
FvVQ16	AtVQ8	44.444	27	14	1	28	54	46	71	0.021	23.9
FvVQ16	AtVQ8	31.818	44	25	2	11	49	105	148	0.31	20.4
FvVQ16	AtVQ4	46.667	30	12	2	37	66	60	85	0.03	23.5
FvVQ16	AtVQ9	57.143	14	6	0	41	54	86	99	0.051	23.1
FvVQ16	AtVQ9	26.531	49	25	3	27	75	124	161	3.6	17.3
FvVQ16	AtVQ9	27.586	29	19	1	22	48	186	214	7.6	16.5
FvVQ16	AtVQ22	40.909	22	13	0	33	54	64	85	0.054	22.7
FvVQ16	AtVQ29	28.07	57	33	2	7	61	32	82	0.055	22.3
FvVQ16	AtVQ27	25	40	30	0	15	54	42	81	0.071	22.3
FvVQ16	AtVQ2	35.484	31	18	2	25	55	60	88	0.12	21.9
FvVQ16	AtVQ2	44.444	9	5	0	103	111	299	307	8	16.5
FvVQ16	AtVQ31	50	22	8	1	45	63	27	48	0.13	21.6
FvVQ16	AtVQ3	35.714	28	17	1	28	55	62	88	0.15	21.6
FvVQ16	AtVQ19	55.556	18	7	1	37	54	40	56	0.19	21.2
FvVQ16	AtVQ13	38.095	21	13	0	40	60	41	61	0.21	21.2
FvVQ16	AtVQ24	50	14	7	0	41	54	128	141	0.37	20.4
FvVQ16	AtVQ15	26.316	38	21	1	17	54	104	134	0.4	20.4
FvVQ16	AtVQ15	50	16	7	1	96	111	136	150	6.4	16.5
FvVQ16	AtVQ6	42.105	19	11	0	44	62	37	55	0.49	20
FvVQ16	AtVQ12	27.083	48	30	2	7	54	16	58	1.1	18.5
FvVQ17	AtVQ24	39.7	267	120	14	1	248	1	245	4.31e-32	109
FvVQ17	AtVQ15	36.882	263	126	12	1	248	1	238	4.25e-28	98.6
FvVQ17	AtVQ11	60	20	8	0	115	134	15	34	3.3e-05	33.5
FvVQ17	AtVQ13	54.545	22	10	0	114	135	35	56	4.95e-05	33.1
FvVQ17	AtVQ27	63.636	22	8	0	113	134	60	81	0.000485	30.4
FvVQ17	AtVQ7	61.905	21	8	0	115	135	111	131	0.000501	30.4
FvVQ17	AtVQ28	55	20	9	0	115	134	62	81	0.000578	30
FvVQ17	AtVQ30	57.143	21	9	0	115	135	126	146	0.0006	30.4
FvVQ17	AtVQ30	46.667	15	8	0	60	74	186	200	9.8	17.3
FvVQ17	AtVQ22	59.091	22	9	0	113	134	64	85	0.00083	29.6
FvVQ17	AtVQ19	55	20	9	0	115	134	37	56	0.002	28.9
FvVQ17	AtVQ4	55	20	9	0	115	134	57	76	0.002	28.5
FvVQ17	AtVQ34	60	20	8	0	115	134	151	170	0.002	28.9
FvVQ17	AtVQ31	50	20	10	0	115	134	17	36	0.006	26.6
FvVQ17	AtVQ17	55.556	18	8	0	117	134	43	60	0.007	26.6
FvVQ17	AtVQ25	55.556	18	8	0	117	134	42	59	0.01	26.2
FvVQ17	AtVQ12	50	14	7	0	121	134	45	58	0.028	24.3
FvVQ17	AtVQ33	50	18	9	0	115	132	49	66	0.065	23.9
FvVQ17	AtVQ16	53.846	13	6	0	122	134	52	64	0.072	23.5
FvVQ17	AtVQ26	50	18	9	0	117	134	55	72	0.08	23.5
FvVQ17	AtVQ18	52.941	17	8	0	118	134	44	60	0.1	23.1
FvVQ17	AtVQ29	50	14	7	0	121	134	62	75	0.12	22.7
FvVQ17	AtVQ29	53.333	15	7	0	2	16	46	60	3.6	18.1
FvVQ17	AtVQ1	35	20	13	0	115	134	17	36	0.19	21.6
FvVQ17	AtVQ10	33.333	21	14	0	114	134	18	38	0.22	21.6
FvVQ17	AtVQ3	44.444	18	10	0	117	134	70	87	0.34	21.6
FvVQ17	AtVQ2	44.444	18	10	0	117	134	70	87	0.38	21.6
FvVQ17	AtVQ20	36.842	19	12	0	117	135	83	101	0.45	21.2
FvVQ17	AtVQ20	34.783	23	15	0	58	80	228	250	2.8	18.9
FvVQ17	AtVQ23	50	12	6	0	123	134	56	67	0.56	20.8
FvVQ17	AtVQ32	63.636	11	4	0	125	135	56	66	0.62	20.8
FvVQ17	AtVQ14	40.909	22	13	0	113	134	43	64	1.1	20.4
FvVQ17	AtVQ9	54.545	11	5	0	124	134	89	99	3.2	18.9
FvVQ17	AtVQ5	46.154	13	7	0	121	133	45	57	6.1	17.7
FvVQ18	AtVQ16	72.973	37	10	0	44	80	36	72	4.01e-15	59.3
FvVQ18	AtVQ23	71.053	38	11	0	44	81	39	76	2.04e-14	57.4
FvVQ18	AtVQ1	46.875	32	16	1	44	75	9	39	1.98e-05	32.3
FvVQ18	AtVQ10	46.875	32	16	1	44	75	11	41	2.55e-05	32
FvVQ18	AtVQ25	27.692	65	39	2	45	109	32	88	0.000188	30.4
FvVQ18	AtVQ21	53.846	26	12	0	47	72	67	92	0.00021	30.4
FvVQ18	AtVQ18	38.71	31	19	0	45	75	33	63	0.000411	29.3
FvVQ18	AtVQ26	37.931	29	18	0	45	73	45	73	0.000429	29.3
FvVQ18	AtVQ26	33.333	33	22	0	114	146	10	42	0.35	20.4
FvVQ18	AtVQ8	42.857	28	16	0	47	74	46	73	0.000511	28.9
FvVQ18	AtVQ17	34.483	29	19	0	45	73	33	61	0.000522	28.9
FvVQ18	AtVQ11	48.387	31	11	1	52	82	14	39	0.002	26.9
FvVQ18	AtVQ28	55	20	9	0	56	75	65	84	0.003	26.9
FvVQ18	AtVQ24	58.824	17	7	0	56	72	125	141	0.004	26.6
FvVQ18	AtVQ20	35.484	31	20	0	47	77	75	105	0.005	26.2
FvVQ18	AtVQ12	33.333	48	19	2	63	110	49	83	0.007	25.4
FvVQ18	AtVQ7	46.875	32	14	1	56	87	114	142	0.008	25.8
FvVQ18	AtVQ15	58.824	17	7	0	56	72	118	134	0.012	25
FvVQ18	AtVQ15	42.857	21	11	1	83	103	65	84	5.1	17.3
FvVQ18	AtVQ14	37.037	27	17	0	51	77	43	69	0.013	25
FvVQ18	AtVQ30	52.941	17	8	0	56	72	129	145	0.016	24.6
FvVQ18	AtVQ34	50	18	9	0	56	73	154	171	0.018	24.6
FvVQ18	AtVQ3	33.333	27	18	0	47	73	62	88	0.025	24.3
FvVQ18	AtVQ22	75	12	3	0	61	72	74	85	0.028	23.9
FvVQ18	AtVQ2	38.462	26	16	0	48	73	63	88	0.03	24.3
FvVQ18	AtVQ27	66.667	12	4	0	61	72	70	81	0.031	23.9
FvVQ18	AtVQ32	66.667	12	4	0	61	72	54	65	0.042	23.5
FvVQ18	AtVQ32	50	12	6	0	52	63	176	187	5.7	16.9
FvVQ18	AtVQ5	47.826	23	11	1	61	82	47	69	0.11	22.3
FvVQ18	AtVQ6	37.037	27	17	0	45	71	20	46	0.13	21.9
FvVQ18	AtVQ9	42.105	19	11	0	59	77	86	104	0.18	21.6
FvVQ18	AtVQ31	46.667	15	8	0	63	77	27	41	0.21	21.2
FvVQ18	AtVQ29	70	10	3	0	63	72	66	75	0.32	20.4
FvVQ19	AtVQ8	40.741	81	36	2	14	87	3	78	2.98e-12	51.6
FvVQ19	AtVQ3	70	30	9	0	51	80	58	87	1.97e-11	50.4
FvVQ19	AtVQ20	67.857	28	9	0	53	80	73	100	2.96e-10	47.4
FvVQ19	AtVQ2	63.333	30	11	0	51	80	58	87	9.7e-10	46.2
FvVQ19	AtVQ21	53.571	28	13	0	53	80	65	92	1.94e-08	42
FvVQ19	AtVQ12	24.444	90	45	1	59	148	37	103	2.79e-05	32
FvVQ19	AtVQ26	36.111	36	23	0	51	86	43	78	0.000626	28.5
FvVQ19	AtVQ18	36.667	30	19	0	51	80	31	60	0.001	27.7
FvVQ19	AtVQ29	48	25	13	0	59	83	54	78	0.002	27.3
FvVQ19	AtVQ25	35.135	37	24	0	50	86	29	65	0.002	27.3
FvVQ19	AtVQ17	36.667	30	19	0	51	80	31	60	0.01	25
FvVQ19	AtVQ28	42.857	28	13	1	63	87	64	91	0.011	25
FvVQ19	AtVQ16	38.462	26	16	0	55	80	39	64	0.019	24.3
FvVQ19	AtVQ1	30	30	21	0	53	82	9	38	0.064	22.3
FvVQ19	AtVQ23	34.615	26	17	0	55	80	42	67	0.13	21.9
FvVQ19	AtVQ23	40	10	6	0	59	68	95	104	1.9	18.5
FvVQ19	AtVQ11	42.308	26	13	1	57	80	9	34	0.17	21.6
FvVQ19	AtVQ14	33.333	21	14	0	61	81	45	65	0.4	20.8
FvVQ19	AtVQ14	33.333	39	23	1	51	86	265	303	1.3	18.9
FvVQ19	AtVQ34	36.842	19	12	0	63	81	153	171	0.59	20
FvVQ19	AtVQ31	61.538	13	5	0	71	83	27	39	0.76	19.6
FvVQ19	AtVQ9	30.769	26	18	0	61	86	80	105	0.83	19.6
FvVQ19	AtVQ15	38.889	18	11	0	63	80	117	134	0.9	19.2
FvVQ19	AtVQ27	33.333	18	12	0	63	80	64	81	1.4	18.9
FvVQ19	AtVQ22	33.333	18	12	0	63	80	68	85	1.4	18.9
FvVQ19	AtVQ32	33.333	18	12	0	63	80	48	65	1.4	18.9
FvVQ19	AtVQ30	33.333	18	12	0	63	80	128	145	2.6	18.1
FvVQ19	AtVQ7	60	10	4	0	71	80	121	130	3.6	17.7
FvVQ20	AtVQ25	44.643	168	64	5	1	161	1	146	1.12e-37	119
FvVQ20	AtVQ17	43.787	169	64	6	18	177	16	162	1.68e-34	111
FvVQ20	AtVQ18	65.079	63	22	0	15	77	13	75	6.94e-24	84.3
FvVQ20	AtVQ26	60.938	64	24	1	12	74	21	84	8.29e-21	75.5
FvVQ20	AtVQ26	60	10	4	0	9	18	119	128	2	18.5
FvVQ20	AtVQ3	54.286	35	16	0	29	63	54	88	2.42e-07	39.7
FvVQ20	AtVQ8	40.426	47	24	1	20	62	25	71	5.53e-06	35
FvVQ20	AtVQ2	48.571	35	18	0	29	63	54	88	7.83e-06	35.4
FvVQ20	AtVQ27	37.209	43	26	1	24	65	42	84	8.48e-06	34.7
FvVQ20	AtVQ34	36.735	49	25	1	17	65	131	173	1.31e-05	34.7
FvVQ20	AtVQ31	33.333	54	31	2	45	94	19	71	1.62e-05	33.9
FvVQ20	AtVQ11	50	22	11	0	45	66	17	38	4.68e-05	32.7
FvVQ20	AtVQ12	35.556	45	27	1	20	62	14	58	5.57e-05	31.6
FvVQ20	AtVQ16	43.902	41	20	1	23	63	28	65	5.61e-05	32
FvVQ20	AtVQ23	44.737	38	20	1	26	63	32	68	8.02e-05	31.6
FvVQ20	AtVQ29	33.333	57	35	2	11	64	21	77	9.67e-05	31.2
FvVQ20	AtVQ22	52.381	21	10	0	45	65	68	88	9.91e-05	31.6
FvVQ20	AtVQ9	33.333	39	22	1	31	65	64	102	0.000338	30.4
FvVQ20	AtVQ20	50	26	13	0	37	62	75	100	0.000444	30
FvVQ20	AtVQ7	47.619	21	11	0	45	65	113	133	0.000534	29.6
FvVQ20	AtVQ30	47.619	21	11	0	45	65	128	148	0.000562	29.6
FvVQ20	AtVQ24	55.556	18	8	0	45	62	124	141	0.001	28.5
FvVQ20	AtVQ24	61.538	13	5	0	153	165	229	241	0.2	21.9
FvVQ20	AtVQ21	26.761	71	33	2	10	62	23	92	0.002	28.1
FvVQ20	AtVQ28	43.333	30	16	1	45	74	64	92	0.002	28.1
FvVQ20	AtVQ13	50	20	10	0	45	64	38	57	0.003	27.3
FvVQ20	AtVQ13	36.364	22	14	0	35	56	104	125	1.6	18.9
FvVQ20	AtVQ14	43.478	23	13	0	43	65	45	67	0.005	26.9
FvVQ20	AtVQ1	34.483	29	18	1	35	63	10	37	0.006	25.4
FvVQ20	AtVQ15	50	18	9	0	45	62	117	134	0.007	26.2
FvVQ20	AtVQ15	47.619	21	11	0	145	165	214	234	0.067	23.1
FvVQ20	AtVQ10	45	20	11	0	44	63	20	39	0.013	24.6
FvVQ20	AtVQ32	57.895	19	5	1	44	62	50	65	0.085	23.1
FvVQ20	AtVQ6	50	14	7	0	52	65	37	50	1.6	19.2
FvVQ21	AtVQ11	41.007	139	44	6	3	128	2	115	7.19e-18	68.6
FvVQ21	AtVQ31	40.26	77	38	2	1	77	1	69	1.74e-10	48.1
FvVQ21	AtVQ13	40.625	64	38	0	17	80	36	99	6.68e-09	44.3
FvVQ21	AtVQ4	32.749	171	83	7	17	162	57	220	3.72e-08	42.4
FvVQ21	AtVQ19	27.746	173	88	6	17	163	37	198	5.08e-07	38.9
FvVQ21	AtVQ28	48.649	37	17	1	17	51	62	98	1.63e-05	34.3
FvVQ21	AtVQ1	61.905	21	8	0	16	36	16	36	1.83e-05	32.7
FvVQ21	AtVQ33	30.337	178	91	8	17	163	49	224	2.53e-05	33.9
FvVQ21	AtVQ15	40.816	49	23	3	17	59	115	163	2.79e-05	33.5
FvVQ21	AtVQ10	61.905	21	8	0	16	36	18	38	3.22e-05	32.3
FvVQ21	AtVQ24	52.381	21	10	0	17	37	122	142	0.000412	30
FvVQ21	AtVQ29	42.857	28	16	0	21	48	60	87	0.000896	28.5
FvVQ21	AtVQ29	50	12	6	0	106	117	42	53	6.2	16.9
FvVQ21	AtVQ22	52.381	21	10	0	17	37	66	86	0.003	27.3
FvVQ21	AtVQ30	55	20	9	0	17	36	126	145	0.003	27.7
FvVQ21	AtVQ7	52.381	21	10	0	17	37	111	131	0.004	27.3
FvVQ21	AtVQ34	55	20	9	0	17	36	151	170	0.004	27.3
FvVQ21	AtVQ17	39.286	28	16	1	20	47	44	70	0.005	26.6
FvVQ21	AtVQ27	47.619	21	11	0	17	37	62	82	0.007	26.2
FvVQ21	AtVQ20	52.632	19	9	0	20	38	84	102	0.007	26.6
FvVQ21	AtVQ16	43.243	37	13	2	3	36	33	64	0.011	25.4
FvVQ21	AtVQ25	38.462	26	16	0	20	45	43	68	0.016	25
FvVQ21	AtVQ12	42.105	19	11	0	21	39	43	61	0.03	23.9
FvVQ21	AtVQ18	47.059	17	9	0	20	36	44	60	0.049	23.9
FvVQ21	AtVQ14	47.826	23	9	1	25	47	53	72	0.054	23.9
FvVQ21	AtVQ14	50	16	8	0	109	124	326	341	3.1	18.5
FvVQ21	AtVQ14	47.059	17	9	0	111	127	382	398	6.1	17.3
FvVQ21	AtVQ26	47.059	17	9	0	20	36	56	72	0.064	23.1
FvVQ21	AtVQ6	30.612	49	27	2	25	69	36	81	0.07	23.5
FvVQ21	AtVQ23	52.381	21	10	0	16	36	47	67	0.07	23.1
FvVQ21	AtVQ9	69.231	13	4	0	25	37	88	100	0.082	23.1
FvVQ21	AtVQ8	42.308	26	13	1	14	39	51	74	0.095	22.7
FvVQ21	AtVQ21	52.632	19	9	0	20	38	76	94	0.16	22.3
FvVQ21	AtVQ32	50	14	7	0	23	36	52	65	0.25	21.6
FvVQ21	AtVQ3	41.176	17	10	0	20	36	71	87	0.29	21.6
FvVQ21	AtVQ2	41.176	17	10	0	20	36	71	87	0.32	21.6
FvVQ21	AtVQ2	46.667	15	8	0	12	26	319	333	8.3	16.9
FvVQ22	AtVQ25	37.209	43	26	1	5	47	18	59	7.55e-05	32
FvVQ22	AtVQ26	46.154	26	14	0	22	47	47	72	0.000162	30.8
FvVQ22	AtVQ12	46.875	32	17	0	16	47	27	58	0.000173	30.4
FvVQ22	AtVQ18	44.444	36	19	1	12	47	26	60	0.000214	30.8
FvVQ22	AtVQ17	30.233	43	29	1	5	47	19	60	0.00039	29.6
FvVQ22	AtVQ34	30.769	39	27	0	10	48	133	171	0.001	28.9
FvVQ22	AtVQ23	37.255	51	26	2	3	47	17	67	0.001	28.1
FvVQ22	AtVQ1	73.333	15	4	0	33	47	22	36	0.002	26.9
FvVQ22	AtVQ30	30.769	39	27	0	9	47	107	145	0.002	28.1
FvVQ22	AtVQ10	68.75	16	5	0	33	48	24	39	0.002	26.9
FvVQ22	AtVQ29	36.364	33	21	0	15	47	43	75	0.003	26.6
FvVQ22	AtVQ5	31.034	58	29	2	1	47	1	58	0.005	26.6
FvVQ22	AtVQ7	31.429	35	24	0	13	47	96	130	0.016	25.4
FvVQ22	AtVQ3	42.308	26	15	0	22	47	62	87	0.019	25
FvVQ22	AtVQ8	35.556	45	29	0	3	47	27	71	0.028	24.3
FvVQ22	AtVQ14	42.857	21	12	0	28	48	45	65	0.046	23.9
FvVQ22	AtVQ21	42.308	26	15	0	22	47	67	92	0.052	23.5
FvVQ22	AtVQ13	73.333	15	4	0	33	47	41	55	0.053	23.5
FvVQ22	AtVQ4	47.826	23	11	1	28	49	56	78	0.057	23.5
FvVQ22	AtVQ2	44	25	14	0	23	47	63	87	0.062	23.5
FvVQ22	AtVQ19	52.381	21	9	1	28	47	36	56	0.088	23.1
FvVQ22	AtVQ16	26.923	52	31	2	3	47	13	64	0.09	22.7
FvVQ22	AtVQ11	53.333	15	7	0	33	47	20	34	0.093	22.7
FvVQ22	AtVQ27	38.889	18	11	0	30	47	64	81	0.1	22.7
FvVQ22	AtVQ32	45	20	11	0	30	49	48	67	0.11	22.7
FvVQ22	AtVQ22	53.333	15	7	0	33	47	71	85	0.13	22.3
FvVQ22	AtVQ24	27.083	48	34	1	1	47	94	141	0.13	22.3
FvVQ22	AtVQ24	30.189	53	32	2	103	153	193	242	5.6	17.3
FvVQ22	AtVQ20	38.462	26	16	0	22	47	75	100	0.16	22.3
FvVQ22	AtVQ31	53.333	15	7	0	33	47	22	36	0.25	21.6
FvVQ22	AtVQ28	58.333	12	5	0	36	47	70	81	1.1	19.6
FvVQ22	AtVQ15	47.368	19	9	1	30	47	116	134	1.4	19.2
FvVQ22	AtVQ33	42.105	19	10	1	28	45	48	66	4	17.7
FvVQ23	AtVQ12	44.444	36	20	0	13	48	23	58	0.000114	31.2
FvVQ23	AtVQ26	40	45	22	1	4	48	33	72	0.00014	31.6
FvVQ23	AtVQ18	46.154	26	14	0	23	48	35	60	0.000348	30.8
FvVQ23	AtVQ25	36.364	44	26	1	5	48	18	59	0.000442	30.4
FvVQ23	AtVQ17	38.462	26	16	0	23	48	35	60	0.000537	30
FvVQ23	AtVQ1	73.333	15	4	0	34	48	22	36	0.002	27.3
FvVQ23	AtVQ34	32.5	40	27	0	13	52	135	174	0.002	28.5
FvVQ23	AtVQ23	32.836	67	37	3	3	61	17	83	0.003	27.7
FvVQ23	AtVQ10	68.75	16	5	0	34	49	24	39	0.004	26.9
FvVQ23	AtVQ30	35.897	39	24	1	10	48	108	145	0.006	27.3
FvVQ23	AtVQ29	36.364	33	21	0	16	48	43	75	0.006	26.6
FvVQ23	AtVQ16	25.862	58	37	2	3	54	13	70	0.007	26.6
FvVQ23	AtVQ5	57.143	21	9	0	28	48	38	58	0.007	26.9
FvVQ23	AtVQ5	36.111	36	20	2	131	165	108	141	4.3	18.5
FvVQ23	AtVQ32	40	35	19	2	31	64	48	81	0.015	25.8
FvVQ23	AtVQ7	42.424	33	13	1	31	63	113	139	0.015	26.2
FvVQ23	AtVQ14	28.302	53	36	1	1	51	15	67	0.018	25.8
FvVQ23	AtVQ31	42.308	26	15	0	34	59	22	47	0.019	25.4
FvVQ23	AtVQ3	42.308	26	15	0	23	48	62	87	0.03	25
FvVQ23	AtVQ24	28.986	69	45	2	1	66	94	161	0.032	25
FvVQ23	AtVQ4	47.826	23	11	1	29	50	56	78	0.061	24.3
FvVQ23	AtVQ13	73.333	15	4	0	34	48	41	55	0.062	23.9
FvVQ23	AtVQ21	42.308	26	15	0	23	48	67	92	0.081	23.5
FvVQ23	AtVQ2	44	25	14	0	24	48	63	87	0.09	23.9
FvVQ23	AtVQ27	36.364	22	14	0	31	52	64	85	0.11	23.1
FvVQ23	AtVQ8	55	20	9	0	29	48	52	71	0.11	23.1
FvVQ23	AtVQ19	52.381	21	9	1	29	48	36	56	0.12	23.1
FvVQ23	AtVQ22	47.368	19	10	0	34	52	71	89	0.13	23.1
FvVQ23	AtVQ11	53.333	15	7	0	34	48	20	34	0.17	22.3
FvVQ23	AtVQ20	38.462	26	16	0	23	48	75	100	0.23	22.3
FvVQ23	AtVQ15	26.154	65	33	2	4	64	101	154	0.94	20.4
FvVQ23	AtVQ28	46.667	15	8	0	37	51	70	84	1.6	19.6
FvVQ23	AtVQ33	42.105	19	10	1	29	46	48	66	4.3	18.5
FvVQ23	AtVQ9	43.478	23	7	1	223	245	92	108	5.9	18.1
FvVQ24	AtVQ22	82	50	8	1	68	116	43	92	3.44e-16	65.1
FvVQ24	AtVQ27	84.783	46	6	1	68	112	39	84	8.31e-15	61.6
FvVQ24	AtVQ30	64	50	16	1	65	112	99	148	2.58e-14	61.2
FvVQ24	AtVQ34	77.143	35	8	0	79	113	140	174	8.44e-14	60.1
FvVQ24	AtVQ7	74.286	35	9	0	79	113	100	134	2.48e-13	58.5
FvVQ24	AtVQ15	44.444	45	22	1	66	110	94	135	6.37e-08	42
FvVQ24	AtVQ28	47.727	44	12	1	89	121	61	104	7.58e-07	38.9
FvVQ24	AtVQ28	66.667	9	3	0	7	15	9	17	3.1	18.5
FvVQ24	AtVQ24	50	36	17	1	76	110	107	142	1.09e-06	38.5
FvVQ24	AtVQ26	45.833	24	13	0	92	115	55	78	0.000199	31.2
FvVQ24	AtVQ25	52.381	21	10	0	92	112	42	62	0.000309	30.8
FvVQ24	AtVQ14	44.828	29	16	0	92	120	47	75	0.0005	30.8
FvVQ24	AtVQ18	28.261	46	33	0	67	112	18	63	0.000797	29.6
FvVQ24	AtVQ17	39.286	28	17	0	92	119	43	70	0.001	28.9
FvVQ24	AtVQ4	39.394	33	20	0	78	110	45	77	0.002	28.5
FvVQ24	AtVQ11	45.455	22	12	0	90	111	15	36	0.004	27.3
FvVQ24	AtVQ31	55	20	9	0	90	109	17	36	0.004	27.3
FvVQ24	AtVQ9	34.483	29	19	0	92	120	82	110	0.004	27.7
FvVQ24	AtVQ32	43.333	30	17	0	92	121	48	77	0.004	27.3
FvVQ24	AtVQ19	34.043	47	26	1	85	126	32	78	0.008	26.6
FvVQ24	AtVQ13	45.455	22	12	0	90	111	36	57	0.016	25.8
FvVQ24	AtVQ29	24.528	53	38	1	75	125	39	91	0.022	24.6
FvVQ24	AtVQ33	29.851	67	27	3	89	136	48	113	0.042	24.3
FvVQ24	AtVQ1	40	20	12	0	90	109	17	36	0.082	22.7
FvVQ24	AtVQ10	40	20	12	0	90	109	19	38	0.11	22.3
FvVQ24	AtVQ6	42.857	21	12	0	99	119	37	57	0.24	22.3
FvVQ24	AtVQ23	30.612	49	25	2	69	109	20	67	0.33	21.6
FvVQ24	AtVQ20	38.889	18	11	0	92	109	83	100	0.37	21.6
FvVQ24	AtVQ12	31.579	19	13	0	92	110	41	59	0.45	20.8
FvVQ24	AtVQ8	38.889	18	11	0	92	109	54	71	0.46	21.2
FvVQ24	AtVQ16	27.273	55	26	2	77	117	24	78	0.51	20.8
FvVQ24	AtVQ3	38.889	18	11	0	92	109	70	87	0.74	20.4
FvVQ24	AtVQ2	38.889	18	11	0	92	109	70	87	0.77	20.8
FvVQ25	AtVQ23	77.778	27	6	0	27	53	44	70	4.02e-11	48.1
FvVQ25	AtVQ16	70.37	27	8	0	27	53	41	67	9.01e-10	44.3
FvVQ25	AtVQ25	30	60	42	0	27	86	36	95	1.27e-05	33.1
FvVQ25	AtVQ17	29.577	71	33	2	27	97	37	90	2.92e-05	32.3
FvVQ25	AtVQ21	44.737	38	19	1	27	64	69	104	0.000103	30.8
FvVQ25	AtVQ1	45.455	33	10	1	29	53	7	39	0.000144	29.6
FvVQ25	AtVQ10	42.424	33	11	1	29	53	9	41	0.000773	27.7
FvVQ25	AtVQ18	40	30	18	0	27	56	37	66	0.00079	28.1
FvVQ25	AtVQ8	48.387	31	16	0	27	57	48	78	0.001	27.7
FvVQ25	AtVQ11	46.667	30	14	1	27	54	9	38	0.002	26.9
FvVQ25	AtVQ26	44	25	14	0	27	51	49	73	0.002	26.6
FvVQ25	AtVQ28	61.111	18	7	0	39	56	70	87	0.003	26.6
FvVQ25	AtVQ34	55	20	9	0	34	53	154	173	0.006	25.8
FvVQ25	AtVQ20	45.833	24	13	0	27	50	77	100	0.006	25.8
FvVQ25	AtVQ30	58.824	17	7	0	34	50	129	145	0.008	25.4
FvVQ25	AtVQ7	58.824	17	7	0	34	50	114	130	0.009	25.4
FvVQ25	AtVQ3	44	25	14	0	27	51	64	88	0.013	24.6
FvVQ25	AtVQ3	54.545	11	5	0	29	39	219	229	7.8	16.5
FvVQ25	AtVQ31	58.824	17	7	0	34	50	20	36	0.018	24.3
FvVQ25	AtVQ22	50	20	10	0	34	53	69	88	0.021	23.9
FvVQ25	AtVQ14	52.941	17	8	0	37	53	51	67	0.043	23.5
FvVQ25	AtVQ4	35.897	39	22	1	34	72	60	95	0.043	23.1
FvVQ25	AtVQ2	40	25	15	0	27	51	64	88	0.051	23.1
FvVQ25	AtVQ2	45.455	11	6	0	113	123	342	352	3.2	17.7
FvVQ25	AtVQ2	38.095	21	13	0	94	114	171	191	8.1	16.5
FvVQ25	AtVQ27	53.333	15	7	0	36	50	67	81	0.059	22.7
FvVQ25	AtVQ32	28	50	29	1	41	90	56	98	0.061	22.7
FvVQ25	AtVQ32	54.545	11	5	0	31	41	177	187	6.2	16.5
FvVQ25	AtVQ24	41.176	17	10	0	34	50	125	141	0.19	21.2
FvVQ25	AtVQ33	37.931	29	15	1	49	77	127	152	0.21	21.2
FvVQ25	AtVQ15	58.333	12	5	0	39	50	123	134	0.38	20.4
FvVQ25	AtVQ29	70	10	3	0	41	50	66	75	0.45	20
FvVQ25	AtVQ12	58.333	12	5	0	41	52	49	60	0.74	19.2
FvVQ25	AtVQ5	60	10	4	0	41	50	49	58	1.4	18.5
FvVQ25	AtVQ5	41.176	17	10	0	104	120	181	197	7.7	16.5
FvVQ25	AtVQ6	31.818	22	15	0	28	49	25	46	4.4	17.3
query	subject	% identity	align length	mismatch	gap opens	q. start	q. end	s. start	s. end	evalue	bit score
AtVQ1	FvVQ8	63.636	33	12	0	10	42	11	43	2.48e-11	47.4
AtVQ1	FvVQ18	42.857	35	19	1	6	39	41	75	6.35e-06	32.7
AtVQ1	FvVQ21	61.905	21	8	0	16	36	16	36	6.97e-06	33.1
AtVQ1	FvVQ25	47.059	34	17	1	7	39	20	53	9.63e-06	32.3
AtVQ1	FvVQ16	31.25	48	29	2	9	52	25	72	0.000155	28.9
AtVQ1	FvVQ6	60	20	8	0	17	36	67	86	0.000206	28.9
AtVQ1	FvVQ6	27.273	55	33	3	16	70	163	210	0.55	19.2
AtVQ1	FvVQ23	73.333	15	4	0	22	36	34	48	0.000771	27.3
AtVQ1	FvVQ22	68.75	16	5	0	22	37	33	48	0.000776	27.3
AtVQ1	FvVQ9	55	20	9	0	17	36	72	91	0.001	26.6
AtVQ1	FvVQ20	34.483	29	18	1	10	37	35	63	0.003	25.8
AtVQ1	FvVQ17	30	40	19	1	16	55	114	144	0.008	24.3
AtVQ1	FvVQ2	45	20	11	0	17	36	14	33	0.008	24.3
AtVQ1	FvVQ15	45	20	11	0	17	36	169	188	0.017	23.5
AtVQ1	FvVQ3	16.216	74	51	1	8	81	104	166	0.02	23.1
AtVQ1	FvVQ12	42.105	19	11	0	18	36	81	99	0.028	22.7
AtVQ1	FvVQ24	40	20	12	0	17	36	90	109	0.028	22.7
AtVQ1	FvVQ19	30	30	21	0	9	38	53	82	0.034	22.3
AtVQ1	FvVQ11	29.032	31	22	0	6	36	59	89	0.035	22.7
AtVQ1	FvVQ5	27.586	29	21	0	8	36	199	227	0.04	22.3
AtVQ1	FvVQ5	38.889	18	10	1	80	97	344	360	5.5	16.2
AtVQ1	FvVQ7	28.125	32	21	1	20	51	80	109	0.1	21.2
AtVQ1	FvVQ7	50	14	7	0	30	43	27	40	5	16.2
AtVQ1	FvVQ10	42.105	19	11	0	18	36	53	71	0.38	19.6
AtVQ1	FvVQ13	35	20	13	0	17	36	35	54	0.48	19.2
AtVQ1	FvVQ13	33.333	30	20	0	56	85	23	52	2.3	17.3
AtVQ1	FvVQ14	53.846	13	6	0	27	39	82	94	0.64	18.9
AtVQ1	FvVQ4	54.545	11	5	0	26	36	189	199	1.1	18.5
AtVQ2	FvVQ5	47.059	85	34	2	4	87	153	227	1.21e-14	64.7
AtVQ2	FvVQ5	63.158	19	7	0	174	192	295	313	0.018	26.6
AtVQ2	FvVQ3	29.583	240	116	7	13	249	61	250	1.35e-13	60.8
AtVQ2	FvVQ11	40	75	36	1	13	87	24	89	5.2e-10	49.7
AtVQ2	FvVQ19	63.333	30	11	0	58	87	51	80	2.1e-09	46.2
AtVQ2	FvVQ12	71.429	28	8	0	60	87	72	99	5.86e-09	46.2
AtVQ2	FvVQ20	48.571	35	18	0	54	88	29	63	1.84e-05	35
AtVQ2	FvVQ25	37.143	35	22	0	54	88	17	51	0.004	27.7
AtVQ2	FvVQ25	45.455	11	6	0	342	352	113	123	9.4	17.7
AtVQ2	FvVQ18	38.462	26	16	0	63	88	48	73	0.043	24.6
AtVQ2	FvVQ1	50	20	10	0	68	87	49	68	0.099	23.9
AtVQ2	FvVQ22	44	25	14	0	63	87	23	47	0.1	23.9
AtVQ2	FvVQ23	44	25	14	0	63	87	24	48	0.11	23.9
AtVQ2	FvVQ7	44.444	18	10	0	70	87	79	96	0.18	23.1
AtVQ2	FvVQ8	25	28	21	0	61	88	11	38	0.25	22.3
AtVQ2	FvVQ8	29.412	34	24	0	198	231	45	78	0.88	20.8
AtVQ2	FvVQ16	35.484	31	18	2	60	88	25	55	0.31	21.9
AtVQ2	FvVQ2	44.444	18	10	0	70	87	16	33	0.37	21.9
AtVQ2	FvVQ17	44.444	18	10	0	70	87	117	134	0.43	21.9
AtVQ2	FvVQ21	41.176	17	10	0	71	87	20	36	0.76	21.2
AtVQ2	FvVQ10	40	20	12	0	68	87	52	71	0.92	21.2
AtVQ2	FvVQ10	77.778	9	2	0	236	244	160	168	4.2	18.9
AtVQ2	FvVQ6	39.286	28	15	1	60	87	61	86	1.1	20.8
AtVQ2	FvVQ14	40	20	12	0	68	87	72	91	1.2	20.8
AtVQ2	FvVQ24	38.889	18	11	0	70	87	92	109	1.5	20.4
AtVQ2	FvVQ15	38.889	18	11	0	70	87	171	188	3.4	19.2
AtVQ2	FvVQ15	34.615	26	17	0	208	233	86	111	4.9	18.9
AtVQ2	FvVQ9	31.481	54	31	1	171	224	170	217	5.4	18.5
AtVQ2	FvVQ9	38.462	26	14	1	62	87	68	91	5.6	18.5
AtVQ2	FvVQ13	40	25	8	1	63	87	37	54	8.3	18.1
AtVQ3	FvVQ3	33.333	252	114	7	7	239	55	271	2.94e-17	69.3
AtVQ3	FvVQ5	50.588	85	31	2	4	87	153	227	5.61e-17	69.3
AtVQ3	FvVQ5	48.649	37	12	2	178	214	295	324	0.002	28.1
AtVQ3	FvVQ11	41.975	81	38	1	7	87	18	89	3.18e-12	54.7
AtVQ3	FvVQ19	70	30	9	0	58	87	51	80	2.45e-11	50.8
AtVQ3	FvVQ12	78.571	28	6	0	60	87	72	99	7.41e-11	50.4
AtVQ3	FvVQ20	54.286	35	16	0	54	88	29	63	3.18e-07	39.3
AtVQ3	FvVQ25	40	35	21	0	54	88	17	51	7.59e-05	32
AtVQ3	FvVQ22	42.308	26	15	0	62	87	22	47	0.017	25.4
AtVQ3	FvVQ23	42.308	26	15	0	62	87	23	48	0.021	25
AtVQ3	FvVQ18	33.333	27	18	0	62	88	47	73	0.022	24.6
AtVQ3	FvVQ1	50	20	10	0	68	87	49	68	0.047	23.9
AtVQ3	FvVQ8	28.571	28	20	0	61	88	11	38	0.079	23.1
AtVQ3	FvVQ7	44.444	18	10	0	70	87	79	96	0.11	22.7
AtVQ3	FvVQ2	47.059	17	9	0	71	87	17	33	0.16	22.3
AtVQ3	FvVQ16	35.714	28	17	1	62	88	28	55	0.2	21.9
AtVQ3	FvVQ17	47.059	17	9	0	71	87	118	134	0.23	21.9
AtVQ3	FvVQ21	41.176	17	10	0	71	87	20	36	0.37	21.2
AtVQ3	FvVQ10	38.095	21	13	0	67	87	51	71	0.48	21.2
AtVQ3	FvVQ14	40	20	12	0	68	87	72	91	0.71	20.4
AtVQ3	FvVQ24	38.889	18	11	0	70	87	92	109	0.87	20
AtVQ3	FvVQ15	38.889	18	11	0	70	87	171	188	1.7	19.2
AtVQ3	FvVQ13	40	25	8	1	63	87	37	54	3	18.5
AtVQ3	FvVQ6	41.176	17	10	0	71	87	70	86	3.2	18.5
AtVQ3	FvVQ9	58.333	12	5	0	76	87	80	91	5.3	17.7
AtVQ3	FvVQ4	54.545	11	5	0	77	87	189	199	6.4	17.7
AtVQ4	FvVQ6	60	210	53	8	47	241	57	250	1.03e-69	206
AtVQ4	FvVQ9	55.714	210	76	9	45	246	61	261	5.28e-56	171
AtVQ4	FvVQ2	34.518	197	83	10	57	237	14	180	9.21e-21	77.4
AtVQ4	FvVQ21	33.523	176	83	9	57	224	17	166	2.55e-15	62.8
AtVQ4	FvVQ8	44.444	27	15	0	57	83	18	44	0.000708	29.3
AtVQ4	FvVQ17	34.884	43	28	0	57	99	115	157	0.001	29.3
AtVQ4	FvVQ24	39.394	33	20	0	45	77	78	110	0.001	28.9
AtVQ4	FvVQ15	38.235	34	21	0	43	76	155	188	0.004	27.7
AtVQ4	FvVQ23	23.596	89	66	2	56	143	29	116	0.022	25
AtVQ4	FvVQ7	39.13	23	14	0	56	78	76	98	0.028	24.6
AtVQ4	FvVQ14	50	28	13	1	161	188	303	329	0.029	25
AtVQ4	FvVQ14	53.333	15	7	0	63	77	78	92	0.54	20.8
AtVQ4	FvVQ16	45.161	31	13	2	59	85	36	66	0.042	23.9
AtVQ4	FvVQ22	62.5	16	6	0	63	78	34	49	0.063	23.5
AtVQ4	FvVQ22	24.324	37	25	1	185	221	96	129	1.6	19.2
AtVQ4	FvVQ25	35.897	39	22	1	60	95	34	72	0.076	23.1
AtVQ4	FvVQ18	34.884	43	16	2	46	76	30	72	0.17	21.9
AtVQ4	FvVQ18	35.849	53	25	2	84	127	12	64	1.7	19.2
AtVQ4	FvVQ13	45	20	11	0	57	76	35	54	0.3	21.9
AtVQ4	FvVQ10	53.846	13	6	0	65	77	60	72	0.71	20.4
AtVQ4	FvVQ10	54.545	11	5	0	230	240	304	314	3.4	18.5
AtVQ4	FvVQ1	30.508	59	35	1	54	106	46	104	1.8	19.2
AtVQ4	FvVQ4	34.783	23	15	0	110	132	354	376	1.9	19.2
AtVQ4	FvVQ3	56.25	16	5	1	81	96	92	105	9.2	16.9
AtVQ5	FvVQ14	42.029	69	28	3	41	97	74	142	5.09e-07	39.3
AtVQ5	FvVQ10	40.323	62	26	2	8	58	10	71	1.98e-06	37.4
AtVQ5	FvVQ10	29.63	135	39	8	99	192	159	278	0.13	22.7
AtVQ5	FvVQ13	36.735	49	28	1	11	59	10	55	1.48e-05	35
AtVQ5	FvVQ1	37.736	53	31	1	28	80	40	90	0.002	27.7
AtVQ5	FvVQ22	31.579	57	28	2	1	57	1	46	0.003	27.7
AtVQ5	FvVQ23	57.143	21	9	0	38	58	28	48	0.005	26.9
AtVQ5	FvVQ16	36.585	41	22	2	45	85	41	77	0.029	24.3
AtVQ5	FvVQ11	35.294	34	13	1	30	63	70	94	0.095	23.1
AtVQ5	FvVQ11	30.435	46	21	2	44	89	199	233	1.2	19.6
AtVQ5	FvVQ3	50	20	10	0	40	59	114	133	0.13	22.7
AtVQ5	FvVQ12	39.286	28	8	1	30	57	80	98	0.13	22.3
AtVQ5	FvVQ18	47.826	23	11	1	47	69	61	82	0.13	22.3
AtVQ5	FvVQ25	30.769	52	32	2	8	58	2	50	0.27	21.2
AtVQ5	FvVQ7	50	14	7	0	45	58	83	96	0.29	21.6
AtVQ5	FvVQ6	57.143	14	6	0	45	58	73	86	0.63	20.4
AtVQ5	FvVQ5	50	20	5	1	77	91	11	30	1.3	19.6
AtVQ5	FvVQ5	50	22	9	1	39	58	206	227	1.6	19.2
AtVQ5	FvVQ5	38.095	21	13	0	148	168	309	329	7.9	16.9
AtVQ5	FvVQ17	40.909	22	11	1	38	57	112	133	2.1	18.9
AtVQ5	FvVQ20	28	25	18	0	130	154	91	115	5.5	17.3
AtVQ5	FvVQ9	25	40	25	2	23	57	51	90	8.2	16.9
AtVQ6	FvVQ10	39.589	341	125	12	2	290	3	314	6.37e-32	111
AtVQ6	FvVQ14	35.333	150	70	8	27	151	71	218	3.64e-09	46.6
AtVQ6	FvVQ14	50	12	6	0	280	291	319	330	0.31	21.9
AtVQ6	FvVQ13	34.783	46	28	2	6	51	14	57	0.022	25.8
AtVQ6	FvVQ21	30.612	49	27	2	36	81	25	69	0.07	23.9
AtVQ6	FvVQ1	31.183	93	51	4	8	91	20	108	0.074	23.5
AtVQ6	FvVQ18	37.838	37	21	1	12	46	35	71	0.14	22.7
AtVQ6	FvVQ25	29.167	48	24	1	9	46	2	49	0.2	21.9
AtVQ6	FvVQ24	42.857	21	12	0	37	57	99	119	0.24	22.3
AtVQ6	FvVQ3	47.368	19	10	0	28	46	113	131	0.62	20.8
AtVQ6	FvVQ16	40	20	12	0	36	55	43	62	0.86	20
AtVQ6	FvVQ20	50	14	7	0	37	50	52	65	1.9	19.2
AtVQ6	FvVQ4	52.632	19	9	0	135	153	363	381	2.3	19.2
AtVQ6	FvVQ4	33.333	27	18	0	37	63	189	215	9.2	17.3
AtVQ6	FvVQ11	54.545	11	5	0	36	46	78	88	2.4	18.9
AtVQ6	FvVQ11	30.556	36	21	1	196	227	201	236	5.8	17.7
AtVQ6	FvVQ12	60	10	4	0	37	46	89	98	3.3	18.5
AtVQ6	FvVQ7	34.615	26	14	1	21	46	73	95	4.6	18.1
AtVQ6	FvVQ6	53.846	13	6	0	36	48	75	87	4.7	18.1
AtVQ6	FvVQ5	54.545	11	5	0	36	46	216	226	4.8	18.1
AtVQ7	FvVQ15	71.233	73	16	3	97	168	155	223	8.63e-24	90.9
AtVQ7	FvVQ15	66.667	9	3	0	291	299	418	426	0.064	24.3
AtVQ7	FvVQ4	55.172	87	21	4	98	168	167	251	1.09e-14	63.9
AtVQ7	FvVQ4	55.556	9	4	0	291	299	452	460	0.98	20.4
AtVQ7	FvVQ24	74.286	35	9	0	100	134	79	113	4.14e-13	58.2
AtVQ7	FvVQ7	51.429	35	17	0	100	134	66	100	3.05e-09	46.6
AtVQ7	FvVQ17	47.368	38	20	0	94	131	98	135	1.34e-07	41.6
AtVQ7	FvVQ13	55.172	29	13	0	107	135	31	59	4.13e-05	34.7
AtVQ7	FvVQ25	38.095	42	18	2	97	130	9	50	0.000552	29.6
AtVQ7	FvVQ20	47.619	21	11	0	113	133	45	65	0.001	29.3
AtVQ7	FvVQ16	39.474	38	16	1	100	130	17	54	0.002	28.1
AtVQ7	FvVQ21	52.381	21	10	0	111	131	17	37	0.006	27.3
AtVQ7	FvVQ22	41.176	34	13	1	113	139	30	63	0.007	26.9
AtVQ7	FvVQ18	46.875	32	14	1	114	142	56	87	0.009	26.2
AtVQ7	FvVQ23	42.424	33	13	1	113	139	31	63	0.01	26.6
AtVQ7	FvVQ6	37.5	32	20	0	99	130	55	86	0.02	25.8
AtVQ7	FvVQ9	50	20	10	0	111	130	72	91	0.048	24.6
AtVQ7	FvVQ2	47.619	21	11	0	111	131	14	34	0.073	23.9
AtVQ7	FvVQ14	31.25	48	26	1	113	153	74	121	0.074	23.9
AtVQ7	FvVQ1	43.478	23	13	0	110	132	48	70	0.11	23.1
AtVQ7	FvVQ10	38.095	21	13	0	113	133	54	74	0.36	21.9
AtVQ7	FvVQ8	40	20	12	0	111	130	18	37	0.66	20.8
AtVQ7	FvVQ11	42.105	19	11	0	113	131	72	90	0.96	20.4
AtVQ7	FvVQ3	34.783	23	15	0	113	135	115	137	1.1	20
AtVQ7	FvVQ5	36.842	19	12	0	113	131	210	228	1.2	20
AtVQ7	FvVQ12	36.842	19	12	0	113	131	82	100	1.5	19.6
AtVQ7	FvVQ19	33.333	18	12	0	113	130	63	80	6.4	17.7
AtVQ8	FvVQ11	53.623	69	27	1	9	72	22	90	4.45e-18	68.9
AtVQ8	FvVQ11	45	20	11	0	105	124	180	199	0.016	24.6
AtVQ8	FvVQ5	48	75	33	2	3	72	155	228	6.97e-15	60.8
AtVQ8	FvVQ12	79.31	29	6	0	44	72	72	100	5.35e-13	54.7
AtVQ8	FvVQ12	46.667	15	8	0	109	123	201	215	0.37	20.4
AtVQ8	FvVQ19	40.541	74	32	2	3	71	14	80	5.79e-13	53.5
AtVQ8	FvVQ3	38.75	80	38	2	3	71	53	132	2.99e-12	53.1
AtVQ8	FvVQ20	40.426	47	24	1	25	71	20	62	3.03e-06	35.4
AtVQ8	FvVQ18	31.429	70	48	0	4	73	5	74	4.39e-06	34.7
AtVQ8	FvVQ25	50	28	14	0	46	73	25	52	7.92e-05	30.8
AtVQ8	FvVQ14	45.455	22	12	0	50	71	70	91	0.008	25.4
AtVQ8	FvVQ22	35.556	45	29	0	27	71	3	47	0.016	24.3
AtVQ8	FvVQ16	44.444	27	14	1	46	71	28	54	0.018	23.9
AtVQ8	FvVQ16	31.818	44	25	2	105	148	11	49	0.22	20.8
AtVQ8	FvVQ10	45	20	11	0	52	71	52	71	0.031	23.9
AtVQ8	FvVQ10	47.368	19	10	0	118	136	234	252	3	17.7
AtVQ8	FvVQ15	25.926	81	48	2	4	72	109	189	0.044	23.5
AtVQ8	FvVQ8	42.857	21	12	0	53	73	19	39	0.048	22.7
AtVQ8	FvVQ7	44.444	18	10	0	54	71	79	96	0.052	23.1
AtVQ8	FvVQ23	55	20	9	0	52	71	29	48	0.054	23.1
AtVQ8	FvVQ2	47.059	17	9	0	55	71	17	33	0.088	22.3
AtVQ8	FvVQ21	43.478	23	11	1	51	71	14	36	0.21	21.2
AtVQ8	FvVQ24	38.889	18	11	0	54	71	92	109	0.23	21.2
AtVQ8	FvVQ1	27.083	48	30	1	24	71	26	68	0.61	19.6
AtVQ8	FvVQ13	28.814	59	23	2	13	71	15	54	1	19.2
AtVQ8	FvVQ13	42.857	7	4	0	1	7	172	178	9.6	16.2
AtVQ8	FvVQ4	50	12	6	0	61	72	189	200	1.2	18.9
AtVQ8	FvVQ17	41.667	12	7	0	61	72	124	135	4.3	17.3
AtVQ8	FvVQ6	37.5	16	10	0	51	66	163	178	9.7	16.2
AtVQ9	FvVQ14	54.128	218	77	4	29	225	18	233	4.01e-41	136
AtVQ9	FvVQ14	66.667	12	4	0	214	225	316	327	0.72	20.8
AtVQ9	FvVQ10	42.636	129	67	3	76	202	48	171	9e-13	57.8
AtVQ9	FvVQ1	33.333	54	24	1	80	133	49	90	0.000247	31.2
AtVQ9	FvVQ1	50	12	6	0	65	76	87	98	8.4	17.3
AtVQ9	FvVQ20	33.333	39	22	1	64	102	31	65	0.000479	30.4
AtVQ9	FvVQ13	42.857	21	12	0	79	99	34	54	0.019	26.2
AtVQ9	FvVQ7	47.619	21	11	0	82	102	79	99	0.02	25.8
AtVQ9	FvVQ12	40	25	15	0	75	99	75	99	0.022	25.4
AtVQ9	FvVQ12	75	8	2	0	65	72	18	25	5.9	18.1
AtVQ9	FvVQ5	32.468	77	21	4	35	99	170	227	0.033	25
AtVQ9	FvVQ8	80	10	2	0	90	99	28	37	0.061	23.9
AtVQ9	FvVQ21	60	15	6	0	86	100	23	37	0.093	23.5
AtVQ9	FvVQ24	30.769	26	18	0	82	107	92	117	0.093	23.5
AtVQ9	FvVQ16	57.143	14	6	0	86	99	41	54	0.11	23.1
AtVQ9	FvVQ15	42.857	21	12	0	82	102	171	191	0.11	23.5
AtVQ9	FvVQ15	64.286	14	5	0	258	271	187	200	2	19.6
AtVQ9	FvVQ3	34.286	35	23	0	65	99	98	132	0.14	23.1
AtVQ9	FvVQ11	40	25	15	0	75	99	65	89	0.17	22.7
AtVQ9	FvVQ6	60	15	6	0	86	100	73	87	0.18	22.7
AtVQ9	FvVQ18	47.059	17	9	0	88	104	61	77	0.38	21.6
AtVQ9	FvVQ4	57.143	14	6	0	89	102	189	202	0.54	21.6
AtVQ9	FvVQ4	42.308	26	3	1	258	271	198	223	6.1	18.1
AtVQ9	FvVQ9	26.829	41	30	0	60	100	52	92	0.59	21.2
AtVQ9	FvVQ2	46.667	15	8	0	86	100	20	34	0.72	20.8
AtVQ9	FvVQ19	30.769	26	18	0	80	105	61	86	1.4	19.6
AtVQ9	FvVQ17	29.167	24	17	0	76	99	111	134	3	18.9
AtVQ9	FvVQ23	63.636	11	4	0	92	102	223	233	8.8	17.3
AtVQ10	FvVQ8	61.364	44	16	1	1	44	1	43	1.35e-12	51.2
AtVQ10	FvVQ18	42.5	40	22	1	3	41	36	75	2.83e-06	34.3
AtVQ10	FvVQ21	61.905	21	8	0	18	38	16	36	1.53e-05	32.3
AtVQ10	FvVQ25	44.118	34	18	1	9	41	20	53	4.56e-05	30.8
AtVQ10	FvVQ16	34.146	41	24	2	4	41	17	57	0.00016	29.3
AtVQ10	FvVQ6	60	20	8	0	19	38	67	86	0.000425	28.5
AtVQ10	FvVQ22	68.75	16	5	0	24	39	33	48	0.001	26.9
AtVQ10	FvVQ23	68.75	16	5	0	24	39	34	49	0.001	26.9
AtVQ10	FvVQ15	35.714	42	23	1	19	60	169	206	0.002	26.6
AtVQ10	FvVQ9	55	20	9	0	19	38	72	91	0.002	26.2
AtVQ10	FvVQ2	44.828	29	10	1	19	47	14	36	0.006	25
AtVQ10	FvVQ20	45	20	11	0	20	39	44	63	0.006	25
AtVQ10	FvVQ24	40	20	12	0	19	38	90	109	0.044	22.3
AtVQ10	FvVQ17	33.333	21	14	0	18	38	114	134	0.074	21.9
AtVQ10	FvVQ12	42.105	19	11	0	20	38	81	99	0.086	21.6
AtVQ10	FvVQ4	43.478	23	9	1	28	50	189	207	0.18	20.8
AtVQ10	FvVQ7	35.294	17	11	0	22	38	80	96	0.19	20.8
AtVQ10	FvVQ10	60	10	4	0	29	38	62	71	0.22	20.4
AtVQ10	FvVQ14	61.538	13	5	0	29	41	82	94	0.44	19.6
AtVQ10	FvVQ3	23.81	42	24	1	10	51	104	137	0.47	19.6
AtVQ11	FvVQ21	41.566	166	59	8	7	145	6	160	2.74e-27	92.8
AtVQ11	FvVQ9	33.742	163	76	6	15	147	72	232	1.24e-13	57.4
AtVQ11	FvVQ6	34.524	168	66	9	15	145	67	227	6.4e-13	55.5
AtVQ11	FvVQ2	33.758	157	78	6	11	146	10	161	4.88e-12	52.4
AtVQ11	FvVQ17	60	20	8	0	15	34	115	134	2.03e-05	33.5
AtVQ11	FvVQ20	50	22	11	0	17	38	45	66	4.5e-05	32.3
AtVQ11	FvVQ1	66.667	18	6	0	19	36	53	70	0.000172	30.4
AtVQ11	FvVQ8	47.619	21	11	0	14	34	17	37	0.000256	30
AtVQ11	FvVQ18	48.387	31	11	1	14	39	52	82	0.001	27.7
AtVQ11	FvVQ18	50	16	8	0	70	85	38	53	3.8	17.3
AtVQ11	FvVQ16	51.613	31	12	2	9	38	30	58	0.001	27.7
AtVQ11	FvVQ24	45.455	22	12	0	15	36	90	111	0.002	27.7
AtVQ11	FvVQ25	46.667	30	14	1	9	38	27	54	0.002	26.9
AtVQ11	FvVQ15	50	22	11	0	15	36	169	190	0.002	27.7
AtVQ11	FvVQ10	76.923	13	3	0	24	36	61	73	0.004	26.9
AtVQ11	FvVQ5	42.308	26	13	1	9	34	204	227	0.005	26.6
AtVQ11	FvVQ5	34.783	23	15	0	106	128	29	51	5	17.3
AtVQ11	FvVQ14	43.75	32	9	1	5	36	71	93	0.007	26.2
AtVQ11	FvVQ7	42.105	19	11	0	17	35	79	97	0.041	23.5
AtVQ11	FvVQ7	50	12	6	0	119	130	173	184	7.9	16.5
AtVQ11	FvVQ22	53.333	15	7	0	20	34	33	47	0.069	22.7
AtVQ11	FvVQ11	42.857	21	12	0	17	37	72	92	0.072	23.1
AtVQ11	FvVQ23	53.333	15	7	0	20	34	34	48	0.095	22.7
AtVQ11	FvVQ13	45	20	11	0	15	34	35	54	0.098	22.7
AtVQ11	FvVQ19	42.308	26	13	1	9	34	57	80	0.13	21.9
AtVQ11	FvVQ4	61.538	13	5	0	24	36	189	201	0.15	21.9
AtVQ11	FvVQ4	26.667	30	9	1	82	111	80	96	7.7	16.9
AtVQ11	FvVQ12	44.444	18	10	0	17	34	82	99	0.22	21.6
AtVQ11	FvVQ3	34.615	26	15	1	9	34	109	132	0.65	20
AtVQ12	FvVQ1	47.458	59	31	0	7	65	17	75	3.51e-16	61.2
AtVQ12	FvVQ19	24.444	90	45	1	37	103	59	148	1.5e-05	32.3
AtVQ12	FvVQ23	41.463	41	24	0	18	58	8	48	2.5e-05	32
AtVQ12	FvVQ20	35.556	45	27	1	14	58	20	62	3.15e-05	31.6
AtVQ12	FvVQ22	46.875	32	17	0	27	58	16	47	3.56e-05	31.6
AtVQ12	FvVQ5	40.476	42	23	1	17	58	188	227	4.19e-05	31.6
AtVQ12	FvVQ12	39.474	38	20	1	39	73	80	117	0.000489	28.1
AtVQ12	FvVQ14	38.462	26	16	0	34	59	67	92	0.000728	27.7
AtVQ12	FvVQ13	39.535	43	26	0	16	58	12	54	0.001	27.7
AtVQ12	FvVQ13	30.769	13	9	0	41	53	198	210	2.4	17.7
AtVQ12	FvVQ13	29.167	24	17	0	44	67	517	540	5.7	16.5
AtVQ12	FvVQ13	35	20	13	0	22	41	585	604	9.4	15.8
AtVQ12	FvVQ10	40	25	15	0	35	59	48	72	0.001	27.3
AtVQ12	FvVQ10	40.909	22	8	1	88	109	249	265	4.8	16.5
AtVQ12	FvVQ11	40	35	19	1	39	71	70	104	0.002	26.6
AtVQ12	FvVQ17	33.333	24	16	0	35	58	111	134	0.005	25.4
AtVQ12	FvVQ18	33.333	48	19	2	49	83	63	110	0.005	25.4
AtVQ12	FvVQ21	42.105	19	11	0	43	61	21	39	0.014	23.9
AtVQ12	FvVQ6	30.612	49	23	2	18	66	57	94	0.017	23.9
AtVQ12	FvVQ6	50	14	7	0	4	17	144	157	5.6	16.5
AtVQ12	FvVQ3	55	20	9	0	39	58	113	132	0.018	23.9
AtVQ12	FvVQ8	30.303	33	22	1	37	68	16	48	0.018	23.5
AtVQ12	FvVQ9	53.333	15	7	0	48	62	81	95	0.048	22.7
AtVQ12	FvVQ2	72.727	11	3	0	49	59	24	34	0.051	22.3
AtVQ12	FvVQ7	33.333	36	16	1	32	59	62	97	0.074	21.9
AtVQ12	FvVQ24	31.579	19	13	0	41	59	92	110	0.18	20.8
AtVQ12	FvVQ15	38.889	18	11	0	41	58	171	188	0.2	20.8
AtVQ12	FvVQ25	58.333	12	5	0	49	60	41	52	0.52	19.2
AtVQ12	FvVQ4	54.545	11	5	0	48	58	189	199	0.69	19.2
AtVQ12	FvVQ16	27.083	48	30	2	16	58	7	54	0.84	18.5
AtVQ13	FvVQ6	47.826	184	66	6	34	192	65	243	1.94e-38	124
AtVQ13	FvVQ9	40.426	188	75	7	34	192	70	249	4.03e-27	95.1
AtVQ13	FvVQ21	34.868	152	88	6	36	180	17	164	4.17e-12	53.1
AtVQ13	FvVQ2	30.909	165	105	4	36	192	14	177	7.69e-11	49.3
AtVQ13	FvVQ17	54.545	22	10	0	35	56	114	135	3.23e-05	33.5
AtVQ13	FvVQ8	32.558	86	50	3	27	109	9	89	0.000107	31.2
AtVQ13	FvVQ15	52.174	23	11	0	36	58	169	191	0.001	28.9
AtVQ13	FvVQ20	50	20	10	0	38	57	45	64	0.004	26.9
AtVQ13	FvVQ20	36.364	22	14	0	104	125	35	56	2.5	18.5
AtVQ13	FvVQ24	45.455	22	12	0	36	57	90	111	0.009	25.8
AtVQ13	FvVQ14	55	20	9	0	114	133	303	322	0.023	25
AtVQ13	FvVQ14	57.143	14	6	0	46	59	82	95	0.99	19.6
AtVQ13	FvVQ22	73.333	15	4	0	41	55	33	47	0.028	24.3
AtVQ13	FvVQ23	73.333	15	4	0	41	55	34	48	0.028	24.6
AtVQ13	FvVQ5	52.632	19	9	0	38	56	210	228	0.037	24.3
AtVQ13	FvVQ12	42.857	21	12	0	38	58	82	102	0.25	21.6
AtVQ13	FvVQ16	40	20	12	0	42	61	41	60	0.26	21.2
AtVQ13	FvVQ10	58.333	12	5	0	46	57	62	73	1.2	19.6
AtVQ14	FvVQ10	52.273	176	76	3	5	173	7	181	4.33e-35	122
AtVQ14	FvVQ10	58.333	84	22	2	273	356	209	279	1.42e-17	73.2
AtVQ14	FvVQ14	40.116	172	82	6	20	176	53	218	7.11e-19	77
AtVQ14	FvVQ14	43.75	48	24	3	308	352	273	320	0.42	21.9
AtVQ14	FvVQ14	32.895	76	33	4	274	347	266	325	1	20.8
AtVQ14	FvVQ14	54.545	11	5	0	392	402	320	330	2.1	20
AtVQ14	FvVQ14	37.037	27	7	1	281	307	314	330	6.4	18.5
AtVQ14	FvVQ1	30.208	96	49	3	23	109	19	105	9.21e-05	33.1
AtVQ14	FvVQ13	30.556	72	39	2	17	78	7	77	0.000315	32.3
AtVQ14	FvVQ24	44.828	29	16	0	47	75	92	120	0.000606	30.8
AtVQ14	FvVQ3	35.294	51	28	1	43	93	111	156	0.006	27.7
AtVQ14	FvVQ20	43.478	23	13	0	45	67	43	65	0.009	26.9
AtVQ14	FvVQ16	52.632	19	9	0	54	72	44	62	0.01	26.6
AtVQ14	FvVQ7	37.5	24	15	0	47	70	79	102	0.025	25.8
AtVQ14	FvVQ25	34.286	35	23	0	33	67	19	53	0.027	25
AtVQ14	FvVQ23	28.302	53	36	1	15	67	1	51	0.03	25.4
AtVQ14	FvVQ18	37.037	27	17	0	43	69	51	77	0.033	25
AtVQ14	FvVQ22	43.478	23	13	0	45	67	28	50	0.049	24.6
AtVQ14	FvVQ21	47.826	23	9	1	53	72	25	47	0.081	24.3
AtVQ14	FvVQ21	50	16	8	0	326	341	109	124	4.4	18.5
AtVQ14	FvVQ11	50	24	11	1	45	67	70	93	0.14	23.5
AtVQ14	FvVQ11	36.585	41	22	2	293	333	162	198	2.7	19.2
AtVQ14	FvVQ5	36.364	22	14	0	43	64	206	227	0.2	23.1
AtVQ14	FvVQ8	50	14	7	0	55	68	28	41	0.24	22.3
AtVQ14	FvVQ15	38.095	21	13	0	47	67	171	191	0.34	22.3
AtVQ14	FvVQ6	61.538	13	5	0	53	65	75	87	0.37	22.3
AtVQ14	FvVQ12	40	20	12	0	45	64	80	99	0.37	21.9
AtVQ14	FvVQ19	33.333	21	14	0	45	65	61	81	0.77	20.8
AtVQ14	FvVQ4	50	14	7	0	54	67	189	202	0.95	21.2
AtVQ14	FvVQ4	27.5	40	29	0	157	196	360	399	3.1	19.2
AtVQ14	FvVQ9	35.484	31	17	1	38	65	62	92	0.97	20.8
AtVQ14	FvVQ9	57.143	14	6	0	329	342	166	179	2	20
AtVQ14	FvVQ17	39.13	23	14	0	42	64	112	134	1.2	20.4
AtVQ14	FvVQ2	32	25	17	0	55	79	24	48	2.2	19.6
AtVQ14	FvVQ2	46.667	15	8	0	168	182	61	75	7.4	18.1
AtVQ15	FvVQ17	37.5	264	123	12	1	238	1	248	6.33e-30	103
AtVQ15	FvVQ21	39.216	51	25	3	115	165	17	61	1.25e-05	34.7
AtVQ15	FvVQ15	65	20	7	0	115	134	169	188	0.000507	30.4
AtVQ15	FvVQ15	54.545	11	5	0	4	14	412	422	2.8	18.5
AtVQ15	FvVQ9	57.143	21	9	0	115	135	72	92	0.000524	30
AtVQ15	FvVQ2	57.143	21	9	0	115	135	14	34	0.000693	29.6
AtVQ15	FvVQ6	52.381	21	10	0	115	135	67	87	0.001	29.3
AtVQ15	FvVQ24	57.143	21	9	0	115	135	90	110	0.001	28.9
AtVQ15	FvVQ7	43.333	30	17	0	116	145	78	107	0.002	28.5
AtVQ15	FvVQ1	31.481	54	37	0	120	173	54	107	0.006	26.6
AtVQ15	FvVQ20	50	18	9	0	117	134	45	62	0.009	26.2
AtVQ15	FvVQ18	58.824	17	7	0	118	134	56	72	0.013	25.4
AtVQ15	FvVQ18	42.857	21	11	1	65	84	83	103	6.9	17.3
AtVQ15	FvVQ12	40.476	42	18	3	117	155	82	119	0.029	24.6
AtVQ15	FvVQ13	42.857	21	12	0	114	134	34	54	0.12	23.1
AtVQ15	FvVQ5	44.444	18	10	0	117	134	210	227	0.25	21.9
AtVQ15	FvVQ4	72.727	11	3	0	124	134	189	199	0.29	21.6
AtVQ15	FvVQ10	47.059	17	9	0	123	139	60	76	0.34	21.6
AtVQ15	FvVQ25	41.176	17	10	0	118	134	34	50	0.56	20.4
AtVQ15	FvVQ14	35.484	31	18	1	124	154	81	109	0.71	20.4
AtVQ15	FvVQ16	50	14	7	0	121	134	41	54	1.1	19.6
AtVQ15	FvVQ19	38.889	18	11	0	117	134	63	80	1.3	19.2
AtVQ15	FvVQ22	47.368	19	9	1	116	134	30	47	1.3	19.6
AtVQ15	FvVQ23	35.897	39	20	2	116	154	31	64	1.5	19.2
AtVQ15	FvVQ11	41.176	17	10	0	118	134	73	89	1.9	19.2
AtVQ15	FvVQ11	50	16	8	0	187	202	149	164	5.3	17.7
AtVQ15	FvVQ3	41.176	17	10	0	118	134	116	132	7.4	17.3
AtVQ16	FvVQ18	45	80	36	1	1	72	1	80	1.48e-16	62.8
AtVQ16	FvVQ25	59.091	44	17	1	24	67	11	53	1.15e-13	54.7
AtVQ16	FvVQ16	42.593	54	29	2	26	77	15	68	1.64e-10	46.2
AtVQ16	FvVQ20	43.902	41	20	1	28	65	23	63	3.6e-05	32
AtVQ16	FvVQ5	35.714	42	24	1	26	64	186	227	0.001	28.1
AtVQ16	FvVQ12	39.024	41	21	1	39	75	74	114	0.001	27.7
AtVQ16	FvVQ8	39.394	33	19	1	35	67	9	40	0.002	27.3
AtVQ16	FvVQ23	25.862	58	37	2	13	70	3	54	0.003	26.9
AtVQ16	FvVQ11	38.71	31	19	0	39	69	64	94	0.003	26.6
AtVQ16	FvVQ21	43.243	37	13	2	33	64	3	36	0.005	25.8
AtVQ16	FvVQ3	37.209	43	20	2	22	64	97	132	0.006	25.8
AtVQ16	FvVQ22	23.438	64	42	2	13	76	3	59	0.008	25
AtVQ16	FvVQ19	38.462	26	16	0	39	64	55	80	0.015	24.3
AtVQ16	FvVQ4	37.838	37	23	0	54	90	189	225	0.019	24.3
AtVQ16	FvVQ10	53.333	15	7	0	55	69	62	76	0.033	23.5
AtVQ16	FvVQ17	53.846	13	6	0	52	64	122	134	0.034	23.5
AtVQ16	FvVQ7	28	50	28	1	24	73	64	105	0.038	23.1
AtVQ16	FvVQ15	52.941	17	8	0	48	64	172	188	0.046	23.1
AtVQ16	FvVQ14	61.538	13	5	0	55	67	82	94	0.09	22.3
AtVQ16	FvVQ13	70.588	17	3	1	48	64	40	54	0.091	22.3
AtVQ16	FvVQ24	35.484	31	14	1	48	78	93	117	0.19	21.2
AtVQ16	FvVQ1	66.667	12	4	0	52	63	56	67	0.22	20.8
AtVQ16	FvVQ6	45	20	9	1	62	81	56	73	2.9	17.7
AtVQ17	FvVQ20	43.03	165	71	6	16	162	18	177	7.26e-26	89
AtVQ17	FvVQ25	28.736	87	44	3	21	90	12	97	1.75e-07	38.5
AtVQ17	FvVQ16	41.026	39	22	1	24	61	17	55	4.05e-05	32
AtVQ17	FvVQ1	32.432	37	25	0	30	66	38	74	9.28e-05	31.2
AtVQ17	FvVQ18	37.209	43	23	2	28	70	41	79	0.000119	30.8
AtVQ17	FvVQ23	38.462	26	16	0	35	60	23	48	0.000235	30.4
AtVQ17	FvVQ22	38.462	26	16	0	35	60	22	47	0.000244	30
AtVQ17	FvVQ5	46.154	26	14	0	35	60	202	227	0.000519	29.6
AtVQ17	FvVQ24	55.556	18	8	0	43	60	92	109	0.000813	28.9
AtVQ17	FvVQ3	27.273	55	40	0	35	89	107	161	0.000827	28.9
AtVQ17	FvVQ11	29.348	92	53	4	35	121	64	148	0.001	28.5
AtVQ17	FvVQ8	26.471	34	25	0	36	69	13	46	0.001	28.1
AtVQ17	FvVQ15	32.5	40	27	0	21	60	149	188	0.001	28.5
AtVQ17	FvVQ15	47.826	23	12	0	47	69	263	285	0.027	24.3
AtVQ17	FvVQ15	38.462	13	8	0	137	149	183	195	9.1	16.5
AtVQ17	FvVQ17	32.759	58	32	2	3	60	84	134	0.001	28.1
AtVQ17	FvVQ21	39.286	28	16	1	44	70	20	47	0.005	26.2
AtVQ17	FvVQ9	36	25	16	0	39	63	70	94	0.008	25.8
AtVQ17	FvVQ19	36.667	30	19	0	31	60	51	80	0.009	25.4
AtVQ17	FvVQ13	26.263	99	62	3	22	110	15	112	0.01	25.8
AtVQ17	FvVQ14	37.5	24	15	0	41	64	72	95	0.015	25
AtVQ17	FvVQ14	24	50	13	2	100	149	293	317	4.3	17.3
AtVQ17	FvVQ12	46.154	26	14	0	35	60	74	99	0.016	24.6
AtVQ17	FvVQ7	25.806	62	39	2	6	60	35	96	0.037	23.9
AtVQ17	FvVQ6	25	40	26	1	24	63	54	89	0.047	23.5
AtVQ17	FvVQ10	45	20	11	0	41	60	52	71	0.048	23.5
AtVQ17	FvVQ2	50	14	7	0	47	60	20	33	0.11	22.3
AtVQ17	FvVQ4	63.636	11	4	0	50	60	189	199	0.71	20
AtVQ17	FvVQ4	38.462	26	16	0	137	162	194	219	0.99	19.6
AtVQ17	FvVQ4	31.707	41	20	1	58	98	370	402	1.6	18.9
AtVQ18	FvVQ20	41.259	143	67	3	13	139	15	156	1.73e-26	90.9
AtVQ18	FvVQ25	35.294	34	22	0	33	66	23	56	2.32e-05	32.7
AtVQ18	FvVQ15	37.5	40	25	0	25	64	153	192	2.77e-05	33.5
AtVQ18	FvVQ15	38.462	26	16	0	104	129	87	112	7	16.9
AtVQ18	FvVQ3	34.783	46	27	1	35	80	107	149	6.22e-05	32.3
AtVQ18	FvVQ1	45.455	33	18	0	30	62	38	70	0.000116	31.2
AtVQ18	FvVQ22	44.444	36	19	1	26	60	12	47	0.000149	30.8
AtVQ18	FvVQ18	41.667	36	20	1	28	63	41	75	0.000198	30.4
AtVQ18	FvVQ23	46.154	26	14	0	35	60	23	48	0.000207	30.8
AtVQ18	FvVQ16	38.889	36	21	1	27	61	20	55	0.000357	29.3
AtVQ18	FvVQ11	28.75	80	40	2	15	77	28	107	0.000383	30
AtVQ18	FvVQ24	28.261	46	33	0	18	63	67	112	0.000488	29.6
AtVQ18	FvVQ13	31.343	67	37	2	10	76	12	69	0.000501	30
AtVQ18	FvVQ12	46.154	26	14	0	35	60	74	99	0.000573	29.3
AtVQ18	FvVQ5	46.154	26	14	0	35	60	202	227	0.000652	29.3
AtVQ18	FvVQ19	36.667	30	19	0	31	60	51	80	0.001	28.1
AtVQ18	FvVQ4	66.667	15	5	0	50	64	189	203	0.006	26.6
AtVQ18	FvVQ14	47.826	23	12	0	41	63	72	94	0.012	25.4
AtVQ18	FvVQ10	43.478	23	13	0	41	63	52	74	0.019	25
AtVQ18	FvVQ8	34.615	26	17	0	36	61	13	38	0.023	24.3
AtVQ18	FvVQ7	42.857	21	12	0	43	63	79	99	0.029	24.3
AtVQ18	FvVQ21	47.059	17	9	0	44	60	20	36	0.037	23.9
AtVQ18	FvVQ17	52.941	17	8	0	44	60	118	134	0.067	23.1
AtVQ18	FvVQ9	40.909	22	13	0	39	60	70	91	0.079	23.1
AtVQ18	FvVQ2	42.857	14	8	0	123	136	136	149	4.5	17.3
AtVQ19	FvVQ9	55.122	205	59	10	31	216	64	254	1.92e-49	153
AtVQ19	FvVQ6	49.537	216	58	10	29	216	56	248	1.16e-44	140
AtVQ19	FvVQ21	31.138	167	90	8	37	198	17	163	3.89e-11	50.8
AtVQ19	FvVQ2	30	180	111	5	37	214	14	180	6.9e-11	49.7
AtVQ19	FvVQ17	34.211	38	25	0	19	56	97	134	0.001	29.3
AtVQ19	FvVQ8	55	20	9	0	37	56	18	37	0.002	27.7
AtVQ19	FvVQ24	40	25	15	0	32	56	85	109	0.01	25.8
AtVQ19	FvVQ15	47.619	21	11	0	36	56	168	188	0.013	25.8
AtVQ19	FvVQ14	53.571	28	11	2	131	157	296	322	0.06	23.9
AtVQ19	FvVQ14	70	10	3	0	47	56	82	91	1.8	19.2
AtVQ19	FvVQ7	38.095	21	13	0	36	56	76	96	0.073	23.5
AtVQ19	FvVQ23	52.381	21	9	1	36	56	29	48	0.092	23.1
AtVQ19	FvVQ22	52.381	21	9	1	36	56	28	47	0.11	22.7
AtVQ19	FvVQ16	55.556	18	7	1	40	56	37	54	0.29	21.2
AtVQ19	FvVQ10	60	10	4	0	47	56	62	71	2.4	18.9
AtVQ19	FvVQ10	55.556	9	4	0	207	215	304	312	8.8	16.9
AtVQ19	FvVQ13	34.615	26	17	0	109	134	251	276	2.4	18.9
AtVQ19	FvVQ3	28.205	39	21	1	25	56	94	132	2.7	18.5
AtVQ20	FvVQ11	52.308	65	26	1	46	105	30	94	1.22e-16	68.2
AtVQ20	FvVQ11	33.333	42	26	2	224	263	183	224	0.042	24.6
AtVQ20	FvVQ12	61.364	44	17	0	72	115	71	114	1.36e-15	64.7
AtVQ20	FvVQ5	61.667	60	19	1	46	101	169	228	3.89e-13	58.9
AtVQ20	FvVQ19	67.857	28	9	0	73	100	53	80	4.68e-10	47.4
AtVQ20	FvVQ3	47.059	34	18	0	71	104	103	136	2.38e-07	40.8
AtVQ20	FvVQ20	50	26	13	0	75	100	37	62	0.00056	30
AtVQ20	FvVQ25	42.308	26	15	0	75	100	25	50	0.001	28.5
AtVQ20	FvVQ18	35.484	31	20	0	75	105	47	77	0.007	26.6
AtVQ20	FvVQ21	52.632	19	9	0	84	102	20	38	0.009	26.6
AtVQ20	FvVQ16	39.286	28	16	1	75	101	28	55	0.019	25
AtVQ20	FvVQ14	44.828	29	15	1	79	106	70	98	0.021	25.8
AtVQ20	FvVQ17	30	30	21	0	83	112	117	146	0.033	25
AtVQ20	FvVQ17	30	30	21	0	228	257	58	87	2.4	18.9
AtVQ20	FvVQ1	50	20	10	0	81	100	49	68	0.057	23.9
AtVQ20	FvVQ7	40.909	22	13	0	83	104	79	100	0.11	23.1
AtVQ20	FvVQ22	38.462	26	16	0	75	100	22	47	0.15	22.7
AtVQ20	FvVQ23	38.462	26	16	0	75	100	23	48	0.19	22.7
AtVQ20	FvVQ4	32.5	40	24	1	86	122	81	120	0.34	21.9
AtVQ20	FvVQ4	50	12	6	0	90	101	189	200	3.6	18.5
AtVQ20	FvVQ24	38.889	18	11	0	83	100	92	109	0.37	21.6
AtVQ20	FvVQ2	41.176	17	10	0	84	100	17	33	0.45	21.2
AtVQ20	FvVQ15	36.842	19	12	0	83	101	171	189	0.51	21.2
AtVQ20	FvVQ8	40.741	27	13	1	74	100	14	37	0.54	20.8
AtVQ20	FvVQ10	36	25	16	0	81	105	52	76	0.56	21.2
AtVQ20	FvVQ13	33.333	60	21	2	45	104	18	58	0.89	20.4
AtVQ20	FvVQ13	43.75	16	9	0	79	94	272	287	5.8	18.1
AtVQ21	FvVQ3	40.12	167	80	4	19	171	54	214	9.46e-25	89.4
AtVQ21	FvVQ5	36.216	185	90	5	1	171	144	314	1.53e-17	70.5
AtVQ21	FvVQ11	39.474	76	45	1	19	94	17	91	2e-10	49.3
AtVQ21	FvVQ11	50	16	8	0	3	18	169	184	1.6	19.2
AtVQ21	FvVQ19	53.571	28	13	0	65	92	53	80	2.14e-08	42.4
AtVQ21	FvVQ12	51.613	31	15	0	64	94	71	101	6.83e-08	41.6
AtVQ21	FvVQ25	45	40	20	1	67	104	25	64	1.44e-05	33.9
AtVQ21	FvVQ18	48.387	31	15	1	63	92	42	72	0.000143	31.2
AtVQ21	FvVQ16	38.182	55	32	2	67	120	28	81	0.000456	29.3
AtVQ21	FvVQ2	70.588	17	5	0	76	92	17	33	0.002	27.7
AtVQ21	FvVQ20	34.615	26	17	0	67	92	37	62	0.002	27.7
AtVQ21	FvVQ8	37.143	35	22	0	66	100	11	45	0.004	26.9
AtVQ21	FvVQ10	43.478	23	13	0	73	95	52	74	0.008	26.6
AtVQ21	FvVQ10	33.333	57	33	3	150	202	220	275	5.6	17.7
AtVQ21	FvVQ14	45	20	11	0	73	92	72	91	0.056	23.9
AtVQ21	FvVQ22	42.308	26	15	0	67	92	22	47	0.059	23.5
AtVQ21	FvVQ23	42.308	26	15	0	67	92	23	48	0.063	23.5
AtVQ21	FvVQ9	57.895	19	8	0	76	94	75	93	0.093	23.1
AtVQ21	FvVQ21	58.824	17	7	0	76	92	20	36	0.23	21.6
AtVQ21	FvVQ13	36.585	41	14	1	81	121	43	71	0.28	21.9
AtVQ21	FvVQ6	52.632	19	9	0	76	94	70	88	0.39	21.2
AtVQ21	FvVQ6	34.146	41	21	2	135	173	204	240	2	18.9
AtVQ21	FvVQ1	35	20	13	0	73	92	49	68	1.9	18.9
AtVQ22	FvVQ24	82	50	8	1	43	92	68	116	5.07e-12	53.1
AtVQ22	FvVQ15	58.065	31	12	1	68	98	171	200	3.07e-06	36.6
AtVQ22	FvVQ7	63.636	44	15	1	42	85	54	96	0.000103	31.6
AtVQ22	FvVQ20	52.381	21	10	0	68	88	45	65	0.000122	31.2
AtVQ22	FvVQ4	71.429	14	4	0	75	88	189	202	0.006	26.6
AtVQ22	FvVQ17	55.556	18	8	0	68	85	117	134	0.011	25.4
AtVQ22	FvVQ21	50	18	9	0	69	86	20	37	0.016	25
AtVQ22	FvVQ25	50	20	10	0	69	88	34	53	0.019	24.3
AtVQ22	FvVQ18	75	12	3	0	74	85	61	72	0.034	23.9
AtVQ22	FvVQ10	47.619	21	11	0	68	88	54	74	0.04	23.9
AtVQ22	FvVQ22	47.368	19	10	0	71	89	33	51	0.045	23.5
AtVQ22	FvVQ23	47.368	19	10	0	71	89	34	52	0.049	23.5
AtVQ22	FvVQ2	47.619	21	10	1	68	87	16	36	0.06	23.1
AtVQ22	FvVQ9	42.105	19	11	0	68	86	74	92	0.11	22.3
AtVQ22	FvVQ1	44.444	18	10	0	70	87	53	70	0.12	22.3
AtVQ22	FvVQ14	42.105	19	11	0	70	88	76	94	0.13	22.3
AtVQ22	FvVQ16	66.667	12	4	0	74	85	43	54	0.14	21.9
AtVQ22	FvVQ13	58.824	17	6	1	72	88	41	56	0.18	21.9
AtVQ22	FvVQ5	38.889	18	11	0	68	85	210	227	0.47	20.8
AtVQ22	FvVQ6	38.889	18	11	0	68	85	69	86	0.54	20.4
AtVQ22	FvVQ11	38.889	18	11	0	68	85	72	89	0.63	20
AtVQ22	FvVQ19	33.333	18	12	0	68	85	63	80	2.2	18.5
AtVQ22	FvVQ3	32.143	28	19	0	126	153	94	121	5.4	17.3
AtVQ23	FvVQ18	70.27	37	11	0	40	76	45	81	1.58e-13	55.1
AtVQ23	FvVQ25	74.194	31	8	0	40	70	23	53	8.81e-13	52.8
AtVQ23	FvVQ16	59.375	32	12	1	40	70	26	57	1.71e-08	41.2
AtVQ23	FvVQ20	44.828	29	16	0	40	68	35	63	0.000246	29.6
AtVQ23	FvVQ8	40.476	42	21	2	45	82	15	56	0.003	26.2
AtVQ23	FvVQ14	37.5	48	23	2	58	98	82	129	0.006	25.8
AtVQ23	FvVQ23	33.333	42	24	2	42	83	24	61	0.01	25.4
AtVQ23	FvVQ3	38.462	26	16	0	42	67	107	132	0.015	24.6
AtVQ23	FvVQ3	26.667	30	15	1	79	101	88	117	4.9	16.9
AtVQ23	FvVQ21	52.381	21	10	0	47	67	16	36	0.035	23.5
AtVQ23	FvVQ21	42.857	14	8	0	74	87	155	168	1.7	18.5
AtVQ23	FvVQ22	31.25	32	21	1	42	73	23	53	0.04	23.1
AtVQ23	FvVQ11	36.364	33	21	0	42	74	64	96	0.042	23.5
AtVQ23	FvVQ11	39.286	28	13	1	77	104	192	215	0.47	20
AtVQ23	FvVQ12	30.435	46	22	1	42	77	74	119	0.044	23.1
AtVQ23	FvVQ10	53.333	15	7	0	58	72	62	76	0.059	23.1
AtVQ23	FvVQ15	28.986	69	24	3	51	105	172	229	0.085	22.3
AtVQ23	FvVQ7	61.538	13	5	0	55	67	84	96	0.092	22.3
AtVQ23	FvVQ13	69.231	13	4	0	55	67	42	54	0.097	22.3
AtVQ23	FvVQ9	52.941	17	8	0	51	67	75	91	0.13	21.9
AtVQ23	FvVQ24	30.556	36	12	1	45	67	74	109	0.18	21.6
AtVQ23	FvVQ19	34.615	26	17	0	42	67	55	80	0.23	20.8
AtVQ23	FvVQ19	40	10	6	0	95	104	59	68	1.9	18.1
AtVQ23	FvVQ1	41.176	34	16	2	58	91	59	88	0.29	20.8
AtVQ23	FvVQ4	70	10	3	0	58	67	190	199	0.3	20.8
AtVQ23	FvVQ17	60	10	4	0	58	67	125	134	0.32	20.8
AtVQ23	FvVQ6	21.739	46	36	0	54	99	202	247	3.7	17.3
AtVQ23	FvVQ5	30	60	31	3	73	122	297	355	5.9	16.9
AtVQ24	FvVQ17	40.959	271	111	14	1	245	1	248	7.1e-38	124
AtVQ24	FvVQ7	54.762	42	18	1	101	142	57	97	4.71e-08	42.4
AtVQ24	FvVQ7	30.769	26	18	0	197	222	37	62	4.9	17.7
AtVQ24	FvVQ24	50	36	17	1	107	142	76	110	9.59e-07	38.5
AtVQ24	FvVQ15	45.714	35	18	1	107	141	155	188	2.14e-06	37.7
AtVQ24	FvVQ9	52.381	21	10	0	122	142	72	92	0.000205	31.6
AtVQ24	FvVQ21	52.381	21	10	0	122	142	17	37	0.000357	30.4
AtVQ24	FvVQ6	52.381	21	10	0	122	142	67	87	0.000481	30.4
AtVQ24	FvVQ2	50	24	12	0	119	142	11	34	0.000501	30
AtVQ24	FvVQ20	55.556	18	8	0	124	141	45	62	0.002	28.1
AtVQ24	FvVQ20	27.451	51	29	1	96	146	72	114	8.4	16.9
AtVQ24	FvVQ13	31.429	35	24	0	107	141	20	54	0.003	28.1
AtVQ24	FvVQ13	55.556	18	8	0	226	243	577	594	1.8	19.2
AtVQ24	FvVQ18	37.838	37	23	0	105	141	36	72	0.004	27.3
AtVQ24	FvVQ18	21.875	32	25	0	196	227	8	39	5.7	17.3
AtVQ24	FvVQ22	25.61	164	96	9	94	242	1	153	0.01	25.8
AtVQ24	FvVQ23	28.986	69	45	2	94	161	1	66	0.015	25.8
AtVQ24	FvVQ4	53.125	32	14	1	110	141	169	199	0.016	25.8
AtVQ24	FvVQ8	25.743	101	45	5	122	214	18	96	0.045	23.9
AtVQ24	FvVQ25	37.037	54	21	4	94	141	4	50	0.054	23.5
AtVQ24	FvVQ1	50	16	8	0	127	142	54	69	0.087	23.1
AtVQ24	FvVQ10	32	25	17	0	118	142	48	72	0.2	22.3
AtVQ24	FvVQ14	24.242	132	76	5	119	241	69	185	0.41	21.2
AtVQ24	FvVQ16	50	14	7	0	128	141	41	54	0.59	20.4
AtVQ24	FvVQ12	33.333	33	21	1	131	162	89	121	1.2	19.6
AtVQ24	FvVQ11	29.73	37	26	0	105	141	53	89	1.2	19.6
AtVQ24	FvVQ5	33.333	18	12	0	124	141	210	227	2.4	18.9
AtVQ24	FvVQ5	50	16	5	1	27	42	316	328	8.5	17.3
AtVQ24	FvVQ3	41.176	17	10	0	125	141	116	132	2.7	18.9
AtVQ24	FvVQ3	44.444	18	9	1	144	160	242	259	2.8	18.5
AtVQ25	FvVQ20	44.048	168	65	6	1	146	1	161	9.99e-33	106
AtVQ25	FvVQ25	27.143	70	51	0	26	95	17	86	5.74e-08	40
AtVQ25	FvVQ1	41.667	36	21	0	29	64	38	73	1.79e-05	33.5
AtVQ25	FvVQ22	28.125	64	45	1	18	80	5	68	7.52e-05	31.6
AtVQ25	FvVQ16	38.462	39	23	1	26	63	20	58	8.59e-05	31.2
AtVQ25	FvVQ18	30.556	72	43	2	27	98	41	105	8.71e-05	31.2
AtVQ25	FvVQ24	52.381	21	10	0	42	62	92	112	0.000148	31.2
AtVQ25	FvVQ5	50	26	13	0	34	59	202	227	0.000194	30.8
AtVQ25	FvVQ23	35.556	45	27	1	18	60	5	49	0.000333	30
AtVQ25	FvVQ15	35.135	37	24	0	25	61	154	190	0.000436	29.6
AtVQ25	FvVQ19	35.135	37	24	0	29	65	50	86	0.002	27.3
AtVQ25	FvVQ3	40.741	27	16	0	34	60	107	133	0.002	27.7
AtVQ25	FvVQ12	50	26	13	0	34	59	74	99	0.002	27.3
AtVQ25	FvVQ11	42.424	33	18	1	34	65	64	96	0.003	26.9
AtVQ25	FvVQ11	47.059	17	9	0	65	81	26	42	1.9	18.5
AtVQ25	FvVQ17	55.556	18	8	0	42	59	117	134	0.006	26.2
AtVQ25	FvVQ8	34.615	26	17	0	35	60	13	38	0.006	25.8
AtVQ25	FvVQ21	28.788	66	27	2	43	91	20	82	0.007	25.8
AtVQ25	FvVQ9	40.909	22	13	0	38	59	70	91	0.012	25.4
AtVQ25	FvVQ4	34.211	38	25	0	49	86	189	226	0.016	25
AtVQ25	FvVQ13	27.119	59	29	2	14	72	17	61	0.021	24.6
AtVQ25	FvVQ14	40.909	22	13	0	40	61	72	93	0.023	24.6
AtVQ25	FvVQ10	39.13	23	14	0	40	62	52	74	0.032	23.9
AtVQ25	FvVQ7	44.444	18	10	0	42	59	79	96	0.072	22.7
AtVQ26	FvVQ20	67.647	34	11	0	51	84	41	74	1.06e-10	48.1
AtVQ26	FvVQ20	60	10	4	0	119	128	9	18	2.1	18.1
AtVQ26	FvVQ1	32.812	64	40	2	53	115	49	110	6.44e-05	31.6
AtVQ26	FvVQ24	52.381	21	10	0	55	75	92	112	0.000118	31.2
AtVQ26	FvVQ15	50	20	10	0	55	74	171	190	0.001	28.1
AtVQ26	FvVQ22	55	20	9	0	53	72	28	47	0.001	27.7
AtVQ26	FvVQ23	50	22	11	0	51	72	27	48	0.001	27.7
AtVQ26	FvVQ12	52.381	21	10	0	52	72	79	99	0.004	26.2
AtVQ26	FvVQ25	45.455	22	12	0	52	73	30	51	0.005	25.8
AtVQ26	FvVQ3	47.619	21	11	0	52	72	112	132	0.005	26.2
AtVQ26	FvVQ5	52.381	21	10	0	52	72	207	227	0.006	26.2
AtVQ26	FvVQ10	45.455	22	12	0	53	74	52	73	0.006	26.2
AtVQ26	FvVQ14	44	25	14	0	53	77	72	96	0.007	25.8
AtVQ26	FvVQ7	50	18	9	0	55	72	79	96	0.008	25.8
AtVQ26	FvVQ11	47.619	21	11	0	52	72	69	89	0.01	25.4
AtVQ26	FvVQ11	28.07	57	32	2	60	116	4	51	3	17.7
AtVQ26	FvVQ9	40.741	27	16	0	51	77	70	96	0.02	24.3
AtVQ26	FvVQ19	39.286	28	17	0	51	78	59	86	0.02	24.3
AtVQ26	FvVQ21	45	20	11	0	56	75	20	39	0.037	23.5
AtVQ26	FvVQ8	44.444	18	10	0	56	73	21	38	0.04	23.1
AtVQ26	FvVQ17	50	18	9	0	55	72	117	134	0.042	23.5
AtVQ26	FvVQ18	42.857	21	12	0	53	73	53	73	0.047	23.1
AtVQ26	FvVQ18	38.095	21	13	0	10	30	114	134	0.58	19.6
AtVQ26	FvVQ13	50	18	9	0	55	72	37	54	0.061	23.1
AtVQ26	FvVQ4	61.538	13	5	0	62	74	189	201	0.14	21.9
AtVQ26	FvVQ16	63.636	11	4	0	63	73	45	55	0.24	20.8
AtVQ27	FvVQ24	40.385	104	31	2	7	80	6	108	8.62e-05	32
AtVQ27	FvVQ24	48.113	106	39	3	39	135	68	166	0.007	26.2
AtVQ27	FvVQ15	70.588	17	5	0	64	80	171	187	0.000117	32
AtVQ27	FvVQ7	64.706	17	6	0	64	80	79	95	0.002	27.7
AtVQ27	FvVQ20	52.941	17	8	0	64	80	45	61	0.004	26.6
AtVQ27	FvVQ17	58.824	17	7	0	64	80	117	133	0.03	24.3
AtVQ27	FvVQ4	90	10	1	0	71	80	189	198	0.031	24.3
AtVQ27	FvVQ1	41.176	17	10	0	64	80	51	67	0.063	23.1
AtVQ27	FvVQ18	63.636	11	4	0	70	80	61	71	0.24	21.2
AtVQ27	FvVQ25	50	14	7	0	67	80	36	49	0.38	20.4
AtVQ27	FvVQ13	35.294	17	11	0	64	80	37	53	0.56	20.4
AtVQ27	FvVQ10	41.176	17	10	0	64	80	54	70	0.88	19.6
AtVQ27	FvVQ16	54.545	11	5	0	70	80	43	53	1.7	18.5
AtVQ28	FvVQ7	58.14	43	15	1	61	100	76	118	6.41e-11	50.4
AtVQ28	FvVQ24	47.727	44	12	1	61	104	89	121	4.81e-07	38.9
AtVQ28	FvVQ24	66.667	9	3	0	9	17	7	15	2.9	18.1
AtVQ28	FvVQ21	50	36	16	1	62	97	17	50	7.8e-06	35
AtVQ28	FvVQ15	51.351	37	13	1	61	92	168	204	1.68e-05	34.7
AtVQ28	FvVQ17	55	20	9	0	62	81	115	134	0.000421	30
AtVQ28	FvVQ20	43.333	30	16	1	64	92	45	74	0.003	27.3
AtVQ28	FvVQ18	55	20	9	0	65	84	56	75	0.004	26.6
AtVQ28	FvVQ25	47.826	23	12	0	65	87	34	56	0.004	26.6
AtVQ28	FvVQ12	50	20	10	0	64	83	82	101	0.009	26.2
AtVQ28	FvVQ16	41.667	24	14	0	61	84	34	57	0.013	25
AtVQ28	FvVQ11	50	20	10	0	64	83	72	91	0.015	25.4
AtVQ28	FvVQ4	71.429	14	4	0	71	84	189	202	0.015	25.4
AtVQ28	FvVQ19	42.857	28	13	1	64	91	63	87	0.018	24.6
AtVQ28	FvVQ9	50	22	11	0	62	83	72	93	0.029	24.6
AtVQ28	FvVQ5	50	18	9	0	64	81	210	227	0.029	24.6
AtVQ28	FvVQ1	50	20	10	0	61	80	48	67	0.044	23.9
AtVQ28	FvVQ2	45	20	11	0	62	81	14	33	0.048	23.5
AtVQ28	FvVQ6	43.478	23	13	0	61	83	66	88	0.088	23.1
AtVQ28	FvVQ14	52.632	19	9	0	66	84	76	94	0.17	22.3
AtVQ28	FvVQ13	45.455	22	12	0	62	83	35	56	0.18	22.3
AtVQ28	FvVQ3	34.615	26	17	0	64	89	115	140	0.19	21.9
AtVQ28	FvVQ22	58.333	12	5	0	70	81	36	47	0.9	19.6
AtVQ28	FvVQ8	34.783	23	15	0	60	82	16	38	0.97	19.6
AtVQ28	FvVQ23	58.333	12	5	0	70	81	37	48	1.1	19.6
AtVQ28	FvVQ10	42.857	14	8	0	104	117	298	311	1.7	18.9
AtVQ28	FvVQ10	54.545	11	5	0	71	81	61	71	2.3	18.5
AtVQ29	FvVQ1	51.923	52	24	1	29	80	23	73	5.53e-15	58.5
AtVQ29	FvVQ20	33.333	57	35	2	21	77	11	64	5.78e-05	31.2
AtVQ29	FvVQ14	41.935	31	18	0	56	86	72	102	0.000385	28.9
AtVQ29	FvVQ21	42.857	28	16	0	60	87	21	48	0.000402	28.5
AtVQ29	FvVQ21	35.714	28	16	1	29	54	91	118	2.8	17.3
AtVQ29	FvVQ22	36.364	33	21	0	43	75	15	47	0.001	27.7
AtVQ29	FvVQ19	46.429	28	13	1	54	81	59	84	0.001	27.3
AtVQ29	FvVQ5	37.209	43	24	1	33	75	188	227	0.001	27.7
AtVQ29	FvVQ23	36.364	33	21	0	43	75	16	48	0.002	26.9
AtVQ29	FvVQ10	40	25	15	0	56	80	52	76	0.002	26.9
AtVQ29	FvVQ24	24.528	53	38	1	39	91	75	125	0.008	25
AtVQ29	FvVQ12	36.842	38	17	1	56	86	80	117	0.009	24.6
AtVQ29	FvVQ25	37.209	43	21	1	33	75	14	50	0.01	24.3
AtVQ29	FvVQ11	50	20	10	0	56	75	70	89	0.016	24.3
AtVQ29	FvVQ13	61.111	18	7	0	58	75	37	54	0.032	23.5
AtVQ29	FvVQ15	40	20	12	0	58	77	171	190	0.036	23.1
AtVQ29	FvVQ16	29.167	48	29	1	35	82	19	61	0.039	22.7
AtVQ29	FvVQ9	40.625	32	19	0	52	83	68	99	0.041	22.7
AtVQ29	FvVQ7	30.233	43	28	1	39	81	62	102	0.055	22.3
AtVQ29	FvVQ18	36.111	36	17	1	40	75	43	72	0.057	22.3
AtVQ29	FvVQ17	50	14	7	0	62	75	121	134	0.059	22.3
AtVQ29	FvVQ17	53.333	15	7	0	46	60	2	16	1.6	18.1
AtVQ29	FvVQ6	38.462	39	21	1	40	78	54	89	0.074	22.3
AtVQ29	FvVQ2	47.619	21	11	0	66	86	24	44	0.098	21.6
AtVQ29	FvVQ4	53.846	13	6	0	65	77	189	201	0.099	21.9
AtVQ29	FvVQ3	52	25	5	2	58	75	108	132	0.12	21.6
AtVQ29	FvVQ8	42.857	14	8	0	62	75	24	37	0.48	19.6
AtVQ30	FvVQ15	70.455	44	12	1	125	168	168	210	4.93e-14	61.6
AtVQ30	FvVQ24	67.857	28	9	0	125	152	89	116	1.11e-07	41.6
AtVQ30	FvVQ4	94.118	17	1	0	135	151	189	205	6.22e-07	40
AtVQ30	FvVQ4	52.381	21	10	0	80	100	204	224	1.3	20
AtVQ30	FvVQ7	54.167	24	11	0	125	148	76	99	0.000105	32.7
AtVQ30	FvVQ17	57.143	21	9	0	126	146	115	135	0.000736	30
AtVQ30	FvVQ20	47.619	21	11	0	128	148	45	65	0.00079	29.6
AtVQ30	FvVQ13	55	20	9	0	126	145	35	54	0.004	28.1
AtVQ30	FvVQ21	55	20	9	0	126	145	17	36	0.004	27.3
AtVQ30	FvVQ16	52.381	21	10	0	125	145	34	54	0.006	26.6
AtVQ30	FvVQ25	58.824	17	7	0	129	145	34	50	0.011	25.8
AtVQ30	FvVQ22	50	18	9	0	128	145	30	47	0.023	25
AtVQ30	FvVQ18	52.941	17	8	0	129	145	56	72	0.024	25
AtVQ30	FvVQ6	47.619	21	11	0	125	145	66	86	0.026	25.4
AtVQ30	FvVQ23	50	18	9	0	128	145	31	48	0.027	25
AtVQ30	FvVQ2	50	20	10	0	126	145	14	33	0.063	23.9
AtVQ30	FvVQ1	43.478	23	13	0	125	147	48	70	0.065	23.9
AtVQ30	FvVQ9	50	20	10	0	126	145	72	91	0.065	23.9
AtVQ30	FvVQ14	42.857	21	12	0	128	148	74	94	0.28	21.9
AtVQ30	FvVQ14	29.412	34	23	1	27	59	186	219	8.5	17.3
AtVQ30	FvVQ8	40	20	12	0	126	145	18	37	0.34	21.6
AtVQ30	FvVQ11	42.105	19	11	0	128	146	72	90	0.47	21.2
AtVQ30	FvVQ10	38.095	21	13	0	128	148	54	74	0.76	20.8
AtVQ30	FvVQ12	36.842	19	12	0	128	146	82	100	0.95	20.4
AtVQ30	FvVQ5	36.842	19	12	0	128	146	210	228	1.2	20
AtVQ30	FvVQ3	33.333	18	12	0	128	145	115	132	3.6	18.5
AtVQ30	FvVQ19	33.333	18	12	0	128	145	63	80	5.5	17.7
AtVQ31	FvVQ2	40.606	165	54	4	13	148	10	159	2.1e-22	79.7
AtVQ31	FvVQ21	38.824	85	43	3	1	77	1	84	7.49e-08	40.4
AtVQ31	FvVQ6	70	20	6	0	17	36	67	86	2.99e-06	36.2
AtVQ31	FvVQ9	30	160	86	4	16	149	71	230	7.26e-05	32
AtVQ31	FvVQ20	64.706	17	6	0	20	36	46	62	0.000214	30.4
AtVQ31	FvVQ8	45	20	11	0	17	36	18	37	0.00033	29.6
AtVQ31	FvVQ24	55	20	9	0	17	36	90	109	0.002	27.7
AtVQ31	FvVQ15	55	20	9	0	17	36	169	188	0.003	27.3
AtVQ31	FvVQ17	50	20	10	0	17	36	115	134	0.003	26.9
AtVQ31	FvVQ14	57.143	14	6	0	23	36	78	91	0.016	25
AtVQ31	FvVQ25	58.824	17	7	0	20	36	34	50	0.017	24.3
AtVQ31	FvVQ3	47.059	17	9	0	20	36	116	132	0.032	23.9
AtVQ31	FvVQ7	42.105	19	11	0	18	36	78	96	0.036	23.9
AtVQ31	FvVQ10	75	12	3	0	25	36	60	71	0.039	23.9
AtVQ31	FvVQ5	44.444	18	10	0	19	36	210	227	0.11	22.3
AtVQ31	FvVQ22	53.333	15	7	0	22	36	33	47	0.19	21.6
AtVQ31	FvVQ23	53.333	15	7	0	22	36	34	48	0.22	21.6
AtVQ31	FvVQ13	45	20	11	0	17	36	35	54	0.24	21.6
AtVQ31	FvVQ16	80	10	2	0	27	36	45	54	0.24	20.8
AtVQ31	FvVQ18	47.059	17	9	0	20	36	56	72	0.26	20.8
AtVQ31	FvVQ12	38.889	18	11	0	19	36	82	99	0.88	19.6
AtVQ31	FvVQ11	41.176	17	10	0	20	36	73	89	0.96	19.6
AtVQ31	FvVQ19	70	10	3	0	27	36	71	80	1.1	19.2
AtVQ31	FvVQ4	60	10	4	0	27	36	190	199	1.7	18.9
AtVQ32	FvVQ10	40.782	179	63	4	1	146	1	169	4.27e-14	60.5
AtVQ32	FvVQ14	35.659	129	52	4	48	146	74	201	1.78e-11	52.8
AtVQ32	FvVQ16	36.364	33	21	0	52	84	41	73	0.000602	29.3
AtVQ32	FvVQ22	40	35	20	1	48	81	30	64	0.001	28.5
AtVQ32	FvVQ13	46.667	30	12	1	48	77	37	62	0.003	28.1
AtVQ32	FvVQ24	43.333	30	17	0	48	77	92	121	0.004	27.3
AtVQ32	FvVQ7	42.308	26	15	0	48	73	79	104	0.005	26.9
AtVQ32	FvVQ7	31.429	35	22	1	172	206	109	141	6.2	17.3
AtVQ32	FvVQ23	40	35	19	2	48	81	31	64	0.012	25.8
AtVQ32	FvVQ5	47.368	19	10	0	48	66	210	228	0.027	25
AtVQ32	FvVQ5	38.71	31	17	1	173	201	9	39	3.8	18.1
AtVQ32	FvVQ1	44.444	18	10	0	48	65	51	68	0.031	24.3
AtVQ32	FvVQ18	66.667	12	4	0	54	65	61	72	0.05	23.5
AtVQ32	FvVQ18	50	12	6	0	176	187	52	63	7.2	16.9
AtVQ32	FvVQ12	61.538	13	5	0	55	67	89	101	0.087	23.1
AtVQ32	FvVQ15	36.842	19	12	0	48	66	171	189	0.11	23.1
AtVQ32	FvVQ20	57.895	19	5	1	50	65	44	62	0.12	22.7
AtVQ32	FvVQ11	66.667	12	4	0	55	66	79	90	0.14	22.7
AtVQ32	FvVQ11	37.931	29	16	1	186	214	203	229	3.7	18.1
AtVQ32	FvVQ25	53.333	15	7	0	56	70	41	55	0.16	21.9
AtVQ32	FvVQ25	54.545	11	5	0	177	187	31	41	8.7	16.9
AtVQ32	FvVQ2	37.5	32	16	1	50	81	18	45	0.17	22.3
AtVQ32	FvVQ21	50	14	7	0	52	65	23	36	0.23	21.9
AtVQ32	FvVQ3	40.909	22	13	0	48	69	115	136	0.42	21.2
AtVQ32	FvVQ17	58.333	12	5	0	55	66	124	135	0.45	21.2
AtVQ32	FvVQ9	35	20	13	0	52	71	78	97	0.48	20.8
AtVQ32	FvVQ4	42.424	33	13	2	55	87	189	215	0.71	20.4
AtVQ32	FvVQ4	55.556	18	8	0	183	200	201	218	2.5	18.9
AtVQ32	FvVQ4	42.857	14	8	0	165	178	73	86	6.9	17.3
AtVQ32	FvVQ6	46.667	15	8	0	56	70	77	91	1.3	19.6
AtVQ32	FvVQ8	46.154	13	7	0	56	68	28	40	1.6	19.2
AtVQ32	FvVQ19	33.333	18	12	0	48	65	63	80	1.7	18.9
AtVQ33	FvVQ9	50.485	206	71	9	44	239	67	251	4.33e-40	130
AtVQ33	FvVQ6	45.098	204	84	9	44	239	62	245	6.82e-38	124
AtVQ33	FvVQ21	31.667	180	86	8	49	224	17	163	1.84e-14	60.5
AtVQ33	FvVQ2	55.263	38	16	1	203	239	142	179	3.72e-07	39.3
AtVQ33	FvVQ2	40.58	69	27	2	49	112	14	73	3.79e-07	39.3
AtVQ33	FvVQ8	34.043	47	31	0	49	95	18	64	0.001	28.5
AtVQ33	FvVQ24	28.358	67	28	2	48	113	89	136	0.002	28.5
AtVQ33	FvVQ17	29.412	68	41	2	49	110	115	181	0.002	28.1
AtVQ33	FvVQ15	52.381	21	10	0	48	68	168	188	0.005	27.3
AtVQ33	FvVQ15	38.889	18	11	0	34	51	280	297	1.2	19.6
AtVQ33	FvVQ15	32.5	40	22	1	178	217	364	398	1.5	19.6
AtVQ33	FvVQ7	27.273	44	32	0	43	86	71	114	0.008	26.6
AtVQ33	FvVQ16	38.462	39	20	2	41	78	29	64	0.008	25.8
AtVQ33	FvVQ13	41.176	34	15	1	49	77	35	68	0.095	23.5
AtVQ33	FvVQ23	41.667	24	13	1	48	71	29	51	0.13	22.7
AtVQ33	FvVQ22	47.619	21	10	1	48	68	28	47	0.17	22.3
AtVQ33	FvVQ14	60	15	6	0	59	73	82	96	0.34	21.6
AtVQ33	FvVQ25	38.095	21	13	0	127	147	49	69	0.5	20.4
AtVQ33	FvVQ10	50	14	7	0	59	72	62	75	0.8	20.4
AtVQ33	FvVQ5	38.889	18	11	0	51	68	210	227	4.5	18.1
AtVQ33	FvVQ11	26.984	63	39	2	28	83	43	105	6.2	17.3
AtVQ34	FvVQ15	61.644	73	28	0	136	208	154	226	7.73e-21	83.2
AtVQ34	FvVQ4	64.368	87	13	2	138	208	167	251	1.79e-19	79.3
AtVQ34	FvVQ4	32.168	143	59	7	248	362	328	460	9.93e-06	36.6
AtVQ34	FvVQ24	77.143	35	8	0	140	174	79	113	1.07e-13	60.1
AtVQ34	FvVQ7	54.839	31	14	0	140	170	66	96	1.14e-08	45.1
AtVQ34	FvVQ17	35.443	79	46	2	97	170	56	134	2.4e-07	41.2
AtVQ34	FvVQ20	36.735	49	25	1	131	173	17	65	3.16e-05	34.3
AtVQ34	FvVQ13	50	36	18	0	147	182	31	66	5.66e-05	34.3
AtVQ34	FvVQ13	37.5	24	15	0	122	145	186	209	5.1	18.5
AtVQ34	FvVQ22	31.579	57	37	1	133	187	10	66	0.000206	32
AtVQ34	FvVQ25	42.222	45	18	2	137	173	9	53	0.000462	30
AtVQ34	FvVQ23	32.5	40	27	0	135	174	13	52	0.003	28.5
AtVQ34	FvVQ16	48	25	13	0	149	173	33	57	0.004	27.3
AtVQ34	FvVQ21	55	20	9	0	151	170	17	36	0.006	27.3
AtVQ34	FvVQ6	38.889	36	22	0	139	174	55	90	0.012	26.6
AtVQ34	FvVQ18	39.394	33	20	0	138	170	40	72	0.021	25.4
AtVQ34	FvVQ9	45.833	24	13	0	151	174	72	95	0.04	25
AtVQ34	FvVQ2	50	20	10	0	151	170	14	33	0.058	24.3
AtVQ34	FvVQ1	43.478	23	13	0	150	172	48	70	0.086	23.9
AtVQ34	FvVQ10	42.857	21	12	0	153	173	54	74	0.17	23.1
AtVQ34	FvVQ14	38.095	21	13	0	153	173	74	94	0.25	22.7
AtVQ34	FvVQ8	39.13	23	14	0	151	173	18	40	0.3	21.9
AtVQ34	FvVQ11	35.484	31	13	1	147	170	59	89	0.65	21.2
AtVQ34	FvVQ11	55.556	18	6	1	200	215	209	226	1.9	19.6
AtVQ34	FvVQ3	35.714	28	18	0	153	180	115	142	0.91	20.8
AtVQ34	FvVQ3	28.947	38	27	0	154	191	228	265	5.5	18.5
AtVQ34	FvVQ3	39.13	23	14	0	204	226	81	103	8.7	17.7
AtVQ34	FvVQ12	38.889	18	11	0	153	170	82	99	1.2	20.4
AtVQ34	FvVQ19	36.842	19	12	0	153	171	63	81	1.2	20
AtVQ34	FvVQ5	38.889	18	11	0	153	170	210	227	1.6	20

## Sheet: S5
The VQ motif-containing proteins in the diploid and octoploid strawberry. José Garrido-Gala et al.
Supplemental Table S5. Identified cis-elements in the promoter of F. vesca VQ genes by PLANTCARE
Element	Function	F. vesca Gene
		VQ1	VQ2	VQ3	VQ4	VQ5	VQ6	VQ7	VQ8	VQ9	VQ10	VQ11	VQ12	VQ13	VQ14	VQ15	VQ16	VQ17	VQ18	VQ19	VQ20	VQ21	VQ22	VQ23	VQ24	VQ25
	Transcription
3-AF3 binding site	part of a conserved DNA module array (CMA3)					X														X
5UTR Py-rich stretch	cis-acting element conferring high transcription levels	X	X	X	X					X		X	X		X	X		X	X	X		X	X	X	X
CAAT-box	common cis-acting element in promoter and enhancer regions	X	X	X	X	X	X	X	X	X	X	X	X	X	X	X	X	X	X	X	X	X	X	X
TA-rich region	enhancer of transcription							X																		X
TATA-box	core promoter element around -30 of transcription start	X	X	X	X	X	X	X	X	X	X	X	X	X	X	X	X	X	X	X	X	X	X	X	X	X
	Light responsiveness
3-AF1 binding site	light responsive element		X	X				X				X			X	X	X		X	X
ACA-motif	part of gapA in (gapA-CMA1) involved with light responsiveness		X
ACE	cis-acting element involved in light responsiveness	X			X			X	X				X		X						X		X
AE-box	part of a module for light response		X	X			X	X		X				X		X	X			X		X			X	X
as-2-box	involved in shoot-specific expression and light responsiveness				X					X						X							X	X
AT1-motif	part of a light responsive module	X		X								X
ATCT-motif	part of a conserved DNA module involved in light responsiveness				X							X	X										X			X
Box 4	part of a conserved DNA module involved in light responsiveness		X	X			X		X			X	X		X	X	X		X		X					X
Box I	light responsive element	X		X		X	X	X	X	X	X		X	X	X				X	X	X	X		X		X
Box II	light responsive element				X				X						X										X
Box III	protein binding site involved in light responsiveness				X		X		X	X		X			X									X		X
CAG-motif	part of a light response element															X
CATT-motif	part of a light responsive element	X		X				X			X		X									X	X	X	X	X
chs-CMA1a	part of a light responsive element										X								X
chs-CMA2a	part of a light responsive element				X																		X
chs-Unit 1 m1	part of a light responsive element											X														X
GAG-motif	part of a light responsive element	X				X				X	X	X	X	X	X	X			X		X	X			X	X
GA-motif	part of a light responsive element			X					X		X	X							X			X		X
Gap-box	part of a light responsive element																			X
GATA-motif	part of a light responsive element	X		X		X		X								X							X
G-Box/G-box	bZIP transcription factor binding site; light responsiveness	X	X	X	X	X			X	X	X	X	X	X	X			X	X	X	X	X	X		X	X
GT1-motif	light responsive element	X			X				X	X		X	X		X		X			X	X	X			X	X
I-box	part of a light responsive element			X	X	X	X	X		X	X	X	X			X					X	X	X		X	X
LAMP-element	part of a light responsive element												X		X							X
MNF1	light responsive element																						X	X
Pc-CMA2c	part of a light responsive element																		X
rbcS-CMA7a	part of a light responsive element												X
Sp1	light responsive element	X	X		X	X	X			X		X	X	X	X		X	X			X				X	X
TCCC-motif	part of a light responsive element	X				X					X			X		X			X		X
TCT-motif	part of a light responsive element	X			X	X	X		X		X	X		X	X	X	X		X		X			X	X	X
TGG-motif	part of a light responsive element																				X
	Phytohormone responsiveness
ABRE	cis-acting element involved in the abscisic acid responsiveness	X	X		X	X			X		X	X	X		X	X		X		X	X	X			X	X
AuxRR-core	cis-acting regulatory element involved in auxin responsiveness							X	X													X
CE3	cis-acting element involved in ABA and VP1 responsiveness																	X
CGTCA-motif	cis-acting regulatory element involved in the MeJA-responsiveness	X	X		X	X	X					X			X	X	X	X		X		X			X	X
ERE	ethylene-responsive element			X				X	X					X					X			X		X
GARE-motif	gibberellin-responsive element	X		X	X	X		X	X	X	X					X	X			X		X	X	X	X	X
JERE	jasmonate and elicitor-responsive element						X											X
P-box	gibberellin-responsive element				X			X		X		X				X	X						X		X	X
SARE	cis-acting element involved in salicylic acid responsiveness																					X
TATC-box	cis-acting element involved in gibberellin-responsiveness			X										X
TCA-element	cis-acting element involved in salicylic acid responsiveness	X	X	X	X			X		X	X		X		X		X		X		X	X		X		X
TGA-box	part of an auxin-responsive element																			X					X
TGACG-motif	cis-acting regulatory element involved in the MeJA-responsiveness	X	X		X	X	X					X			X	X		X		X		X			X	X
TGA-element	auxin-responsive element	X			X	X	X			X					X	X									X
	Elicitor and stress responses
ARE	cis-acting regulatory element essential for the anaerobic induction	X	X		X	X	X	X	X	X	X	X	X	X	X	X	X	X		X	X	X	X		X	X
AT-rich sequence	element for maximal elicitor-mediated activation (2copies)											X
box E	Cis-element for induction upon fungal elicitation													X		X								X
box S	elicitation; wounding and pathogen responsiveness														X	X					X				X
Box-W1	fungal elicitor responsive element (W box-like)	X	X		X	X	X	X	X		X	X		X		X				X	X		X	X	X
EIRE	elicitor-responsive element							X				X					X
ELI-box3	elicitor-responsive element																					X
GCC box	elicitation; wounding and pathogen responsiveness	X														X					X
GC-motif	enhancer-like element involved in anoxic specific inducibility													X			X					X			X
HSE	cis-acting element involved in heat stress responsiveness		X		X	X		X				X	X		X	X					X	X	X		X	X
LTR	cis-acting element involved in low-temperature responsiveness			X			X							X	X										X
MBS	MYB binding site involved in drought-inducibility		X	X	X	X	X	X	X		X	X	X	X	X	X	X				X	X	X	X	X	X
TC-rich repeats	cis-acting element involved in defense and stress responsiveness	X	X	X	X	X	X	X		X	X			X	X	X	X	X			X	X		X		X
W box	WRKY binding site; elicitation; wounding and pathogen responsiveness	X	X		X	X	X		X		X	X				X				X	X		X	X	X
WUN-motif	wound-responsive element				X
	Other
AC-II	element involved in negative regulation of phloem expression								X		X
as1	cis-acting regulatory element involved in the root-specific expression																			X
ATGCAAAT motif	cis-acting regulatory element associated to the TGAGTCA motif										X										X	X
AT-rich element	binding site of AT-rich DNA binding protein (ATBP-1)							X					X
CAT-box	cis-acting regulatory element related to meristem expression							X				X	X				X			X					X
CCAAT-box	MYBHv1 binding site	X		X		X	X		X			X				X						X				X
CCGTCC-box	cis-acting regulatory element related to meristem specific activation						X						X
circadian	cis-acting regulatory element involved in circadian control	X	X	X			X	X	X	X		X		X	X	X			X	X	X	X	X	X	X	X
GCN4_motif	cis-regulatory element involved in endosperm expression	X	X				X			X					X				X	X	X	X	X	X	X
HD-Zip 1	element involved in differentiation of the palisade mesophyll cells	X						X				X					X
HD-Zip 2	element involved in the control of leaf morphology development	X						X				X					X
HD-Zip 3	protein binding site														X
MBSI	MYB binding site involved in flavonoid biosynthetic genes regulation									X
Motif I	cis-acting regulatory element root specific	X
MRE	MYB binding site involved in light responsiveness					X					X
MSA-like	cis-acting element involved in cell cycle regulation						X
O2-site	cis-acting regulatory element involved in zein metabolism regulation			X			X		X					X				X		X			X	X	X
RY-element	cis-acting regulatory element involved in seed-specific regulation						X		X													X		X
Skn-1_motif	cis-acting regulatory element required for endosperm expression	X	X	X		X	X	X	X	X		X	X	X	X	X	X	X		X	X	X	X	X	X	X
TATCCAT/C-motif	sugar repression responsiveness				X			X							X						X				X

## Sheet: S6
The VQ motif-containing proteins in the diploid and octoploid strawberry. José Garrido-Gala et al.
Supplemental Table S6. Group promoter analysis of F. vesca VQ genes by PLANTPAN 2.0
Transcription Factor Binding site with Transcription Factor
TFBS ID	Family of TF	Support	Confidence
TFmatrixID_0235	Dof	92.0	92.0
TFmatrixID_0445	WRKY	92.0	92.0
TFmatrixID_0382	NAC; NAM	92.0	92.0
TF_motif_seq_0313	(Others)	92.0	92.0
TFmatrixID_0131	AT-Hook	92.0	92.0
TF_motif_seq_0255	AP2; RAV; B3	96.0	96.0
TF_motif_seq_0300	bHLH	96.0	96.0
TF_motif_seq_0244	SBP	96.0	96.0
TF_motif_seq_0410	bHLH	96.0	96.0
TFmatrixID_0227	TCR; CPP	96.0	96.0
TF_motif_seq_0241	ZF-HD	100.0	100.0
TF_motif_seq_0243	GATA; tify	100.0	100.0
TF_motif_seq_0246	Homeodomain; TALE	100.0	100.0
TF_motif_seq_0252	Myb/SANT; MYB; ARR-B	100.0	100.0
TF_motif_seq_0254	AP2; ERF	100.0	100.0
TF_motif_seq_0339	WRKY	100.0	100.0
TF_motif_seq_0257	NF-YB; NF-YA; NF-YC	100.0	100.0
TF_motif_seq_0258	Dehydrin	100.0	100.0
TF_motif_seq_0267	Trihelix	100.0	100.0
TF_motif_seq_0270	WRKY	100.0	100.0
TF_motif_seq_0271	bZIP	100.0	100.0
TF_motif_seq_0302	bHLH	100.0	100.0
TF_motif_seq_0239	Dof	100.0	100.0
TF_motif_seq_0237	GATA; tify	100.0	100.0
TFmatrixID_0193	bZIP	100.0	100.0
TF_motif_seq_0508	SBP	100.0	100.0
Transcription Factor Binding Site only (No association TF)
TFBS ID	TFBS Name	Support	Confidence
TF_motif_seq_0083	D3GMAUX28	92.0	92.0
TF_motif_seq_0455	E2FANTRNR	92.0	92.0
TF_motif_seq_0450	PALINDROMICCBOXGM	92.0	92.0
TF_motif_seq_0315	GT1GMSCAM4	92.0	92.0
TF_motif_seq_0303	CATATGGMSAUR	92.0	92.0
TF_motif_seq_0458	E2FCONSENSUS	96.0	96.0
TF_motif_seq_0260	OSE2ROOTNODULE	96.0	96.0
TF_motif_seq_0375	SEF4MOTIFGM7S	100.0	100.0
TF_motif_seq_0449	AUXRETGA1GMGH3	100.0	100.0
TF_motif_seq_0275	WBOXATNPR1	100.0	100.0
TF_motif_seq_0268	ARR1AT	100.0	100.0
TF_motif_seq_0321	GT1CONSENSUS	100.0	100.0
TF_motif_seq_0265	SORLIP2AT	100.0	100.0
TF_motif_seq_0341	MYB1AT	100.0	100.0
TF_motif_seq_0263	SORLIP1AT	100.0	100.0
TF_motif_seq_0343	ANAERO1CONSENSUS	100.0	100.0
TF_motif_seq_0261	SURECOREATSULTR11	100.0	100.0
TF_motif_seq_0249	ABRELATERD1	100.0	100.0
TF_motif_seq_0248	MYBCOREATCYCB1	100.0	100.0
TF_motif_seq_0009	LS7ATPR1	100.0	100.0

## Sheet: S7
The VQ motif-containing proteins in the diploid and octoploid strawberry. José Garrido-Gala et al.
Table S7. WRKY binding sites in FvVQ promoters.
Gene promoter	Motif	Position	Strand	Sequence
FvVQ1p	W-box (5)	1077	-	TTGACT
		1221	-	TTGACC
		1237	+	TTGACC
		279	-	TTGACC
		49	+	TTGACT
FvVQ2p	WT-box	300	+	TGACTTTT
	W-box (4)	1337	-	TTGACT
		1390	-	TTGACT
		1401	-	TTGACT
		470	+	TTGACC
FvVQ3p	WT-box	486	-	TGACTTTT
	W-box (2)	1486	-	TTGACT
		250	-	TTGACT
FvVQ4p	W-box (2)	1300	+	TTGACT
		865	-	TTGACC
FvVQ5p	WT-box	140	+	CGACTTTT
	W-box (2)	367	+	TTGACC
		48	+	TTGACC
FvVQ6p	W-box (4)	1387	-	TTGACC
		172	+	TTGACT
		554	-	TTGACC
		786	+	TTGACC
FvVQ7p	W-box (3)	1405	-	TTGACC
		1430	+	TTGACC
		945	-	TTGACT
FvVQ8p	W-box (6)	1263	+	TTGACC
		1353	-	TTGACC
		230	-	TTGACC
		54	-	TTGACT
		698	+	TTGACC
		874	-	TTGACT
FvVQ9p	W-box (3)	1459	-	TTGACT
		643	+	TTGACT
		985	-	TTGACT
FvVQ10p	W-box (3)	239	+	TTGACC
		276	-	TTGACT
		715	+	TTGACT
FvVQ11p	W-box (4)	1143	+	TTGACC
		1166	-	TTGACC
		215	+	TTGACC
		900	+	TTGACC
FvVQ12p	WT-box	648	+	TGACTTTT
	W-box	647	+	TTGACT
FvVQ13p	W-box (2)	107	-	TTGACT
		346	+	TTGACC
FvVQ14p	W-box	529	+	TTGACT
FvVQ15p	W-box	965	+	TTGACC
FvVQ16p	W-box	329	+	TTGACT
FvVQ17p	W-box (2)	129	-	TTGACT
		376	-	TTGACT
FvVQ18p	W-box	1471	-	TTGACT
FvVQ19p	W-box	1311	+	TTGACC
FvVQ20p	W-box (2)	721	-	TTGACC
		99	-	TTGACT
FvVQ21p	not found
FvVQ22p	W-box (3)	1169	+	TTGACC
		1274	-	TTGACC
		86	-	TTGACT
FvVQ23p	W-box (2)	225	+	TTGACC
		334	-	TTGACC
FvVQ24p	WT-box	1332	+	TGACTTTT
	W-box (2)	1338	+	TTGACC
		257	+	TTGACC
FvVQ25p	not found
